# Supplementary material for: Complement C3aR depletion reverses HIF-1α–induced metabolic impairment and enhances microglial response to Aβ pathology
Source: J Clin Invest. 2023 Jun 15;133(12):e167501. doi: 10.1172/JCI167501 (PMC10266793; doi:10.1172/JCI167501)
Supplement: Supplemental tables 1-6 [file jci-133-167501-s235.xlsx]

## Sheet: Supplemental Table Information
Table Number	Title
Supplemental Table 1	DE-Seq2 results from C3aR positive microglial cells sorted from 9-month-old WT and APP-KI mice
Supplemental Table 2	Gene list and Z-score of genes included in heatmap for Hypoxia mediated module (HMM), lipid metabolism and microglial reactivity
Supplemental Table 3	Primer list
Supplemental Table 4	List of differential lipids in APP-KI compared to WT
Supplemental Table 5	List of altered lipid species in APP-KI compared to WT and Z-score across 4 genotypes
Supplemental Table 6	List of antibodies and dyes

## Sheet: Table 1 DEseq2 C3aR+ microglia
Supplementary Table 1: DE-seq2 results from C3aR positive microglial cells sorted from 9-month-old WT and APP-KI mice
gene_id	gene_name	biotype	entrez_id	WT1	WT2	WT3	APP-KI1	APP-KI2	APP-KI3	baseMean	log2FoldChange	lfcSE	stat	pvalue	padj
ENSMUSG00000079293	Clec7a	polymorphic_pseudogene	NA	452.553	456.133	323.405	7350.39	8626.61	9339.81	4424.82	4.36234	0.136099	32.0528	2.00784e-225	3.67455e-221
ENSMUSG00000036617	Etl4	protein_coding	208618	216.921	127.927	130.921	4471.87	4819.04	5623.87	2565.09	4.95874	0.165648	29.9355	6.80494e-197	6.22686e-193
ENSMUSG00000032220	Myo1e	protein_coding	71602	1115.1	1062.21	964.761	8765.09	10510.4	12970.1	5897.94	3.35887	0.131373	25.5674	3.52012e-144	2.14739e-140
ENSMUSG00000020532	Acaca	protein_coding	102641888	695.81	624.954	597.716	4698.53	4936.3	6067.94	2936.88	3.03132	0.122561	24.7331	4.71515e-135	2.1573e-131
ENSMUSG00000020658	Efr3b	protein_coding	668212	61.6803	56.6234	51.4331	1174.63	1923.8	1898.41	861.098	4.87722	0.203164	24.0063	2.38993e-127	8.74763e-124
ENSMUSG00000041552	Ptchd1	protein_coding	211612	90.0949	112.198	99.7491	1258.38	1339.42	1641.48	756.887	3.8172	0.164647	23.1841	6.58548e-119	2.00868e-115
ENSMUSG00000018927	Ccl6	protein_coding	20305	1881.6	1607.48	1446.36	10908.9	14679.3	14746.4	7545	3.03024	0.130901	23.1492	1.48071e-118	3.87122e-115
ENSMUSG00000024640	Psat1	protein_coding	107272	325.728	351.275	273.531	2732.25	2766.54	3604.92	1675.71	3.26094	0.142766	22.8412	1.78794e-115	4.09014e-112
ENSMUSG00000024640	Psat1	protein_coding	102641810	325.728	351.275	273.531	2732.25	2766.54	3604.92	1675.71	3.26094	0.142766	22.8412	1.78794e-115	4.09014e-112
ENSMUSG00000022246	Rai14	protein_coding	NA	158.706	154.141	114.556	1516.3	1404.24	1506.68	809.105	3.37413	0.152715	22.0943	3.58951e-108	7.29907e-105
ENSMUSG00000025854	Fam20c	protein_coding	NA	526.015	506.465	416.92	4720.87	5028.77	7871.19	3178.37	3.60321	0.165635	21.754	6.33567e-105	1.15949e-101
ENSMUSG00000002985	Apoe	protein_coding	NA	62609.7	63358.4	57675.3	378927	296310	435769	215775	2.59688	0.121901	21.3031	1.06259e-100	1.76787e-97
ENSMUSG00000035105	Egln3	protein_coding	112407	43.6614	29.3603	31.9509	897.724	1289.84	1854	691.091	5.24938	0.247879	21.1772	1.55037e-99	2.36444e-96
ENSMUSG00000025351	Cd63	protein_coding	NA	1961.3	2173.71	2155.52	8380.99	7448.31	8653.08	5128.82	1.96062	0.0999713	19.6118	1.22529e-85	1.72492e-82
ENSMUSG00000028031	Dkk2	protein_coding	56811	6.93037	3.14574	1.55858	951.319	1081.07	1581.22	604.206	8.21333	0.421652	19.4789	1.65666e-84	2.16561e-81
ENSMUSG00000050370	Ch25h	protein_coding	12642	18.712	12.583	10.9101	519.206	757.891	867.528	364.472	5.64362	0.291035	19.3916	9.09494e-84	1.10964e-80
ENSMUSG00000015568	Lpl	protein_coding	16956	573.142	471.862	308.599	14101.2	14920.4	17723.3	8016.42	5.10965	0.264567	19.3132	4.15585e-83	4.75351e-80
ENSMUSG00000030657	Xylt1	protein_coding	233781	130.984	147.85	102.866	1635.78	1185.93	1958.68	860.348	3.64982	0.18968	19.242	1.64832e-82	1.77446e-79
ENSMUSG00000027698	Nceh1	protein_coding	320024	450.474	454.036	420.817	2305.72	2335.64	3054.59	1503.55	2.53662	0.13496	18.7954	8.23957e-79	8.37735e-76
ENSMUSG00000041695	Kcnj2	protein_coding	16518	1413.1	1220.55	903.197	6782.06	8545.58	9296.99	4693.58	2.79917	0.150278	18.6266	1.95486e-77	1.88294e-74
ENSMUSG00000045502	Hcar2	protein_coding	80885	133.063	124.781	79.4876	1108.76	1123.97	1367.11	656.194	3.41602	0.185793	18.3862	1.69417e-75	1.55025e-72
ENSMUSG00000056367	Actr3b	protein_coding	242894	9.70252	30.4089	17.1444	535.954	694.972	688.313	329.416	5.13247	0.279941	18.3341	4.42375e-75	3.8552e-72
ENSMUSG00000034593	Myo5a	protein_coding	17918	2097.82	2099.26	2097.07	6924.98	6435.88	7347.82	4500.47	1.7177	0.0942998	18.2153	3.90142e-74	3.24545e-71
ENSMUSG00000040852	Plekhh2	protein_coding	213556	596.012	523.242	546.282	2673.07	2665.49	2237.81	1540.32	2.18501	0.121621	17.9657	3.61378e-72	2.87547e-69
ENSMUSG00000021477	Ctsl	protein_coding	13039	8814.74	8946.49	8170.86	27382.8	30934.4	34770.9	19836.7	1.8438	0.102927	17.9136	9.24287e-72	7.04807e-69
ENSMUSG00000056737	Capg	protein_coding	NA	347.212	342.886	375.618	1763.07	1799.87	2280.63	1151.55	2.45259	0.137515	17.835	3.78117e-71	2.76797e-68
ENSMUSG00000030539	Sema4b	protein_coding	20352	2466.52	2709.53	2417.36	583.967	572.947	455.175	1534.25	-2.22972	0.126556	-17.6185	1.77646e-69	1.25042e-66
ENSMUSG00000067288	Rps28	protein_coding	NA	1520.52	1409.29	1489.22	4807.96	4524.47	4894.32	3107.63	1.68577	0.0963432	17.4975	1.49584e-68	1.0139e-65
ENSMUSG00000026347	Tmem163	protein_coding	72160	19.405	14.6801	19.4823	405.316	489.054	586.811	255.791	4.76867	0.273528	17.4339	4.55908e-68	2.97985e-65
ENSMUSG00000021939	Ctsb	protein_coding	13030	41418.7	45261	40105.4	137274	136044	167783	94647.7	1.79872	0.103302	17.4122	6.6679e-68	4.20791e-65
ENSMUSG00000046223	Plaur	protein_coding	18793	258.503	354.42	252.49	1680.44	1625.41	1784.22	992.582	2.56254	0.147381	17.3872	1.03109e-67	6.28997e-65
ENSMUSG00000062593	Lilrb4	protein_coding	NA	839.961	804.262	602.391	3512.73	3645.5	3452.67	2142.92	2.24037	0.128911	17.3792	1.1866e-67	7.00515e-65
ENSMUSG00000074802	Gas2l3	protein_coding	NA	214.149	198.182	181.575	1363.33	1512.92	2247.33	952.915	3.10597	0.179135	17.3387	2.40271e-67	1.37413e-64
ENSMUSG00000034656	Cacna1a	protein_coding	12286	1362.51	1913.66	1050.48	10662.1	8974.58	8982.96	5491.06	2.72738	0.160406	17.003	7.80719e-65	4.32968e-62
ENSMUSG00000033307	Mif	protein_coding	17319	430.376	397.412	388.086	1616.8	1962.89	1901.58	1116.19	2.17137	0.129053	16.8254	1.5889e-63	8.5525e-61
ENSMUSG00000003418	St8sia6	protein_coding	241230	716.601	487.59	535.372	3056.06	3773.25	4711.93	2213.47	2.72663	0.163153	16.7122	1.06882e-62	5.58871e-60
ENSMUSG00000028773	Fabp3	protein_coding	14077	19.405	8.38865	12.4686	377.401	540.534	459.933	236.355	5.04954	0.303007	16.6648	2.36435e-62	1.20194e-59
ENSMUSG00000031996	Aplp2	protein_coding	11804	3673.1	3450.88	2996.37	13631.1	14777.4	20292.6	9803.58	2.26638	0.13607	16.6561	2.73399e-62	1.35229e-59
ENSMUSG00000029207	Apbb2	protein_coding	11787	2148.42	2181.05	2295.79	6593.36	6801	7853.75	4645.56	1.68073	0.101415	16.5728	1.0964e-61	5.2803e-59
ENSMUSG00000031995	St14	protein_coding	19143	937.68	835.719	702.92	3973.88	3595.93	5122.7	2528.14	2.35642	0.143865	16.3794	2.68547e-60	1.26018e-57
ENSMUSG00000021109	Hif1a	protein_coding	15251	3377.17	3140.5	2744.66	11604.5	16121.6	18555.9	9257.4	2.32078	0.142619	16.2725	1.54598e-59	7.07323e-57
ENSMUSG00000015396	Cd83	protein_coding	12522	2013.27	1901.08	2181.23	7333.64	7229.04	9657	5052.55	1.98938	0.122302	16.2661	1.71678e-59	7.66312e-57
ENSMUSG00000028278	Rragd	protein_coding	52187	56.136	69.2064	63.9018	714.606	526.234	810.433	373.42	3.44189	0.213798	16.0988	2.60107e-58	1.13339e-55
ENSMUSG00000030342	Cd9	protein_coding	12527	5377.28	5427.46	6002.87	18176.7	16105.4	15461.7	11091.9	1.56546	0.0977661	16.0122	1.04945e-57	4.46653e-55
ENSMUSG00000070858	Gm1673	protein_coding	381633	7.62341	13.6316	3.11716	355.07	393.722	509.098	213.71	5.75831	0.362058	15.9044	5.90674e-57	2.4568e-54
ENSMUSG00000022537	Tmem44	protein_coding	NA	2515.03	2135.96	2326.18	604.065	475.708	415.525	1412.08	-2.2185	0.14237	-15.5826	9.5642e-55	3.88966e-52
ENSMUSG00000016496	Cd274	protein_coding	60533	232.168	251.659	247.814	1211.48	1411.87	1965.02	886.669	2.64759	0.17195	15.3974	1.70305e-53	6.77554e-51
ENSMUSG00000030579	Tyrobp	protein_coding	22177	6435.54	7123.01	6708.91	23141	19376.3	26958.4	14957.2	1.77726	0.115978	15.3241	5.28169e-53	2.0566e-50
ENSMUSG00000020841	Cpd	protein_coding	12874	2272.47	1855.99	1969.27	6122.16	6693.28	7484.22	4399.56	1.73387	0.113264	15.3082	6.73884e-53	2.56932e-50
ENSMUSG00000037999	Arap2	protein_coding	212285	721.452	704.647	666.293	2414.03	2425.25	3076.79	1668.08	1.91812	0.126108	15.2101	3.02895e-52	1.13128e-49
ENSMUSG00000057841	Rpl32	protein_coding	19951	1914.86	2118.13	2137.59	6260.62	5457.77	5811.01	3950	1.50664	0.100609	14.9752	1.06652e-50	3.90368e-48
ENSMUSG00000057841	Rpl32	protein_coding	621697	1914.86	2118.13	2137.59	6260.62	5457.77	5811.01	3950	1.50664	0.100609	14.9752	1.06652e-50	3.90368e-48
ENSMUSG00000057841	Rpl32	protein_coding	102642864	1914.86	2118.13	2137.59	6260.62	5457.77	5811.01	3950	1.50664	0.100609	14.9752	1.06652e-50	3.90368e-48
ENSMUSG00000057841	Rpl32	protein_coding	102642959	1914.86	2118.13	2137.59	6260.62	5457.77	5811.01	3950	1.50664	0.100609	14.9752	1.06652e-50	3.90368e-48
ENSMUSG00000016256	Ctsz	protein_coding	64138	18076.5	19998.5	18358.5	53890.2	54663.5	70993	39330	1.6697	0.112812	14.8008	1.44774e-49	5.19512e-47
ENSMUSG00000028874	Fgr	protein_coding	14191	164.943	234.882	173.002	1018.31	1189.75	975.375	626.044	2.48405	0.168805	14.7155	5.12561e-49	1.80392e-46
ENSMUSG00000069516	Lyz2	protein_coding	17105	8062.1	8711.61	6563.18	32328.1	23619.5	32368.2	18608.8	1.9201	0.132122	14.5327	7.51636e-48	2.59541e-45
ENSMUSG00000011148	Adssl1	protein_coding	11565	386.022	414.19	240.801	1788.75	1886.62	2074.46	1131.81	2.46765	0.169957	14.5193	9.1505e-48	3.10117e-45
ENSMUSG00000086109	Gm13391	lincRNA	NA	51.2848	61.8663	48.316	600.716	408.022	628.046	299.708	3.34685	0.231376	14.465	2.01712e-47	6.71187e-45
ENSMUSG00000040479	Dgkz	protein_coding	104418	6294.17	6163.56	5561.79	15004.5	14162.6	15349.1	10422.6	1.30468	0.0912837	14.2926	2.43481e-46	7.95706e-44
ENSMUSG00000018930	Ccl4	protein_coding	20303	1015.99	713.035	627.329	3446.86	3376.67	3733.39	2152.21	2.16144	0.151256	14.29	2.52766e-46	8.11555e-44
ENSMUSG00000024661	Fth1	protein_coding	14319	14430.4	15110.1	12231.7	42528	39922.3	53027.1	29541.6	1.6974	0.118884	14.2777	3.0125e-46	9.50548e-44
ENSMUSG00000030523	Trpm1	protein_coding	17364	7.62341	2.09716	1.55858	274.677	386.096	466.277	189.721	6.54535	0.459732	14.2373	5.3764e-46	1.66769e-43
ENSMUSG00000025508	Rplp2	protein_coding	67186	4343.27	4535.11	4748.99	11434.8	10528.5	11918.6	7918.21	1.31381	0.092417	14.2161	7.28228e-46	2.22122e-43
ENSMUSG00000028362	Tnfsf8	protein_coding	21949	106.728	74.4493	47.5367	640.912	979.062	1178.38	504.511	3.60636	0.254036	14.1963	9.6637e-46	2.89927e-43
ENSMUSG00000029343	Crybb1	protein_coding	12960	3155.4	3782.23	3053.26	1084.19	871.337	886.56	2138.83	-1.81248	0.127686	-14.1948	9.87213e-46	2.91403e-43
ENSMUSG00000062070	Pgk1	protein_coding	18655	652.148	689.966	655.383	2100.27	2173.57	2721.53	1498.81	1.80728	0.127826	14.1386	2.196e-45	6.3792e-43
ENSMUSG00000032231	Anxa2	protein_coding	12306	57.5221	47.1862	23.3787	452.212	754.078	927.795	377.029	4.0558	0.287032	14.1301	2.47621e-45	6.97185e-43
ENSMUSG00000032294	Pkm	protein_coding	18746	4879.68	5130.71	4694.44	13458	15811.8	19494.8	10578.2	1.72939	0.122382	14.1311	2.4445e-45	6.97185e-43
ENSMUSG00000057113	Npm1	protein_coding	18148	2405.53	2422.22	2513.99	5801.71	6150.84	5795.15	4181.57	1.27362	0.0904756	14.0769	5.26419e-45	1.4597e-42
ENSMUSG00000057113	Npm1	protein_coding	102643093	2405.53	2422.22	2513.99	5801.71	6150.84	5795.15	4181.57	1.27362	0.0904756	14.0769	5.26419e-45	1.4597e-42
ENSMUSG00000031210	Gpr165	protein_coding	76206	1271.03	860.885	1186.08	184.234	208.778	209.349	653.393	-2.46438	0.175114	-14.073	5.56542e-45	1.52019e-42
ENSMUSG00000012848	Rps5	protein_coding	NA	1897.54	1972.38	1838.35	5465.62	4829.53	6113.93	3686.22	1.52289	0.109033	13.9672	2.47111e-44	6.65056e-42
ENSMUSG00000009687	Fxyd5	protein_coding	18301	257.117	325.06	211.188	1499.56	1154.47	1592.32	839.952	2.42371	0.17357	13.9638	2.59072e-44	6.87143e-42
ENSMUSG00000027523	Gnas	protein_coding	14683	2160.2	2051.02	1793.15	6546.46	7479.77	5533.47	4260.68	1.70444	0.122865	13.8725	9.29599e-44	2.43037e-41
ENSMUSG00000074141	Il4i1	protein_coding	14204	370.775	360.712	399.776	1309.74	1973.38	1907.93	1053.72	2.19703	0.158747	13.8398	1.4662e-43	3.77928e-41
ENSMUSG00000074141	Il4i1	protein_coding	100328588	370.775	360.712	399.776	1309.74	1973.38	1907.93	1053.72	2.19703	0.158747	13.8398	1.4662e-43	3.77928e-41
ENSMUSG00000050390	C77080	protein_coding	97130	27.0285	19.923	18.703	292.542	449.015	745.408	258.77	4.48676	0.324227	13.8383	1.49635e-43	3.80343e-41
ENSMUSG00000000740	Rpl13	protein_coding	270106	4514.45	4945.11	4662.49	12025.5	11115.7	10713.3	7996.09	1.26183	0.0918524	13.7376	6.04365e-43	1.51513e-40
ENSMUSG00000000740	Rpl13	protein_coding	100040416	4514.45	4945.11	4662.49	12025.5	11115.7	10713.3	7996.09	1.26183	0.0918524	13.7376	6.04365e-43	1.51513e-40
ENSMUSG00000079435	Rpl36a	protein_coding	19982	1127.57	1197.48	1098.8	3214.61	3162.17	3911.01	2285.27	1.58669	0.115607	13.7248	7.21347e-43	1.78397e-40
ENSMUSG00000038776	Ephx1	protein_coding	13849	607.794	592.448	464.457	2189.6	2062.99	2949.91	1477.87	2.11214	0.153904	13.7237	7.3233e-43	1.78698e-40
ENSMUSG00000054675	Tmem119	protein_coding	231633	33093.2	36142.5	34062.8	15967	15324.7	14752.7	24890.5	-1.16557	0.085207	-13.6793	1.34997e-42	3.25076e-40
ENSMUSG00000029640	Usp12	protein_coding	22217	3023.72	2886.74	2818.69	6670.4	6928.75	7430.29	4959.77	1.26802	0.0928878	13.6511	1.98942e-42	4.72837e-40
ENSMUSG00000038900	Rpl12	protein_coding	269261	2625.23	2573.22	2700.24	6832.3	6179.43	6140.9	4508.55	1.27784	0.0936317	13.6476	2.08773e-42	4.8984e-40
ENSMUSG00000038900	Rpl12	protein_coding	102635048	2625.23	2573.22	2700.24	6832.3	6179.43	6140.9	4508.55	1.27784	0.0936317	13.6476	2.08773e-42	4.8984e-40
ENSMUSG00000038900	Rpl12	protein_coding	102640707	2625.23	2573.22	2700.24	6832.3	6179.43	6140.9	4508.55	1.27784	0.0936317	13.6476	2.08773e-42	4.8984e-40
ENSMUSG00000063286	Gm8995	unprocessed_pseudogene	NA	3542.81	3286.25	2842.85	8598.72	10144.3	8757.75	6195.45	1.50777	0.110753	13.6138	3.31445e-42	7.67819e-40
ENSMUSG00000032076	Cadm1	protein_coding	54725	3780.52	3651.16	3667.34	9651.65	8796.3	11158.9	6784.31	1.41492	0.104417	13.5507	7.85157e-42	1.79614e-39
ENSMUSG00000007891	Ctsd	protein_coding	13033	114915	127944	123585	371857	361462	543165	273821	1.8005	0.133071	13.5304	1.03424e-41	2.33674e-39
ENSMUSG00000025190	Got1	protein_coding	14718	652.841	648.023	595.378	2450.88	1965.75	2989.56	1550.41	1.96405	0.14605	13.4478	3.17097e-41	7.07707e-39
ENSMUSG00000052146	Rps10	protein_coding	67097	1539.93	1624.25	1623.26	4020.78	3795.18	3830.13	2738.92	1.28292	0.0957827	13.394	6.55299e-41	1.44489e-38
ENSMUSG00000057315	Arhgap24	protein_coding	NA	619.575	603.983	720.064	2033.28	2349.94	2899.16	1537.67	1.90362	0.142173	13.3895	6.96534e-41	1.51753e-38
ENSMUSG00000026958	Dpp7	protein_coding	83768	840.654	1161.83	939.045	3310.64	2989.62	3357.51	2099.88	1.71721	0.128634	13.3496	1.19119e-40	2.5647e-38
ENSMUSG00000002602	Axl	protein_coding	26362	1767.94	2103.45	1417.53	14868.3	19088.4	24408.2	10609	3.46428	0.26054	13.2966	2.42388e-40	5.15807e-38
ENSMUSG00000048058	Ldlrad3	protein_coding	241576	48.5126	51.3805	46.7574	380.751	551.974	896.076	329.242	3.63866	0.2737	13.2943	2.49685e-40	5.25228e-38
ENSMUSG00000021573	Tppp	protein_coding	72948	2842.84	2877.31	2971.43	1104.29	1005.75	1167.28	1994.82	-1.4094	0.106627	-13.218	6.90927e-40	1.43689e-37
ENSMUSG00000037805	Rpl10a	protein_coding	NA	2372.27	2638.23	2370.6	5997.11	6249.98	7281.21	4484.9	1.40363	0.106381	13.1943	9.46406e-40	1.94609e-37
ENSMUSG00000037679	Inf2	protein_coding	70435	146.924	83.8865	61.5639	729.121	960.949	1018.2	500.107	3.20213	0.243221	13.1655	1.38528e-39	2.8169e-37
ENSMUSG00000025586	Cpeb1	protein_coding	12877	30.4936	35.6518	28.8337	409.782	285.043	567.779	226.264	3.73501	0.284473	13.1296	2.22849e-39	4.43898e-37
ENSMUSG00000034993	Vat1	protein_coding	26949	468.493	489.687	449.65	1633.54	1738.86	2488.39	1211.44	2.05618	0.156607	13.1295	2.2315e-39	4.43898e-37
ENSMUSG00000025362	Rps26	protein_coding	27370	1510.13	1584.41	1561.7	3800.81	4315.69	4918.11	2948.47	1.48461	0.113359	13.0966	3.4451e-39	6.77944e-37
ENSMUSG00000025362	Rps26	protein_coding	102642963	1510.13	1584.41	1561.7	3800.81	4315.69	4918.11	2948.47	1.48461	0.113359	13.0966	3.4451e-39	6.77944e-37
ENSMUSG00000093674	Rpl41	protein_coding	67945	1669.53	2181.05	2037.84	6496.21	5282.36	6870.44	4089.57	1.66354	0.12744	13.0536	6.06508e-39	1.18082e-36
ENSMUSG00000038204	Asb10	protein_coding	117590	181.576	183.502	215.863	860.877	1208.81	1735.06	730.948	2.7084	0.207787	13.0345	7.78591e-39	1.49989e-36
ENSMUSG00000045128	Rpl18a	protein_coding	76808	7780.04	8797.6	8962.62	20741.4	19693.7	23794.4	14961.6	1.33039	0.102209	13.0163	9.88035e-39	1.88354e-36
ENSMUSG00000048490	Nrip1	protein_coding	NA	13501.8	13204.8	13190.3	6485.05	6221.38	6144.07	9791.22	-1.08156	0.0832772	-12.9875	1.4405e-38	2.7178e-36
ENSMUSG00000037563	Rps16	protein_coding	20055	1296.67	1323.31	1349.73	3542.88	3358.55	4329.71	2533.48	1.49927	0.116648	12.8529	8.285e-38	1.54718e-35
ENSMUSG00000037563	Rps16	protein_coding	100862433	1296.67	1323.31	1349.73	3542.88	3358.55	4329.71	2533.48	1.49927	0.116648	12.8529	8.285e-38	1.54718e-35
ENSMUSG00000025795	Rassf3	protein_coding	192678	1179.55	1355.82	1331.81	3405.54	3412.89	4174.29	2476.65	1.50696	0.11754	12.8209	1.25316e-37	2.29341e-35
ENSMUSG00000026437	Cdk18	protein_coding	18557	99.1043	140.51	91.9562	776.017	556.74	724.791	398.186	2.64251	0.206102	12.8213	1.24521e-37	2.29341e-35
ENSMUSG00000030785	Cox6a2	protein_coding	12862	26.3354	14.6801	7.01361	269.094	459.501	352.086	188.118	4.47141	0.349124	12.8075	1.48802e-37	2.66984e-35
ENSMUSG00000068758	Il3ra	protein_coding	16188	88.0157	79.6922	38.1852	580.617	615.846	577.295	329.942	3.10952	0.242785	12.8077	1.48398e-37	2.66984e-35
ENSMUSG00000039103	Nexn	protein_coding	68810	126.133	87.0322	80.2669	605.182	553.88	720.033	362.088	2.66885	0.209189	12.758	2.81159e-37	4.99562e-35
ENSMUSG00000036402	Gng12	protein_coding	NA	1223.21	978.326	1006.84	2885.22	3096.39	3414.6	2100.77	1.54814	0.121764	12.7142	4.92877e-37	8.67322e-35
ENSMUSG00000020053	Igf1	protein_coding	16000	473.345	315.623	237.683	5465.62	5095.51	7041.73	3104.92	4.09868	0.324876	12.6162	1.72013e-36	2.9981e-34
ENSMUSG00000040528	Milr1	protein_coding	380732	273.057	307.234	288.337	984.816	936.162	995.992	630.933	1.74938	0.138974	12.5878	2.46384e-36	4.25384e-34
ENSMUSG00000034714	Ttyh2	protein_coding	117160	383.943	415.238	406.789	1230.46	1188.79	1400.42	837.607	1.66261	0.132137	12.5824	2.63802e-36	4.51199e-34
ENSMUSG00000057337	Chst3	protein_coding	53374	10.3956	3.14574	13.2479	260.161	203.058	385.392	145.9	4.92285	0.391352	12.5791	2.75205e-36	4.66345e-34
ENSMUSG00000015709	Arnt2	protein_coding	11864	62.3734	59.7691	97.4113	446.629	735.965	946.827	391.496	3.27135	0.260196	12.5726	2.98597e-36	5.01342e-34
ENSMUSG00000025967	Eef1b2	protein_coding	55949	2560.08	2960.14	2666.73	7457.58	6479.73	6378.79	4750.51	1.31203	0.104532	12.5515	3.89932e-36	6.48741e-34
ENSMUSG00000047675	Rps8	protein_coding	20116	3180.35	3334.49	3520.05	7487.73	7146.1	7355.75	5337.41	1.13181	0.090476	12.5096	6.61917e-36	1.09133e-33
ENSMUSG00000047675	Rps8	protein_coding	101055915	3180.35	3334.49	3520.05	7487.73	7146.1	7355.75	5337.41	1.13181	0.090476	12.5096	6.61917e-36	1.09133e-33
ENSMUSG00000040952	Rps19	protein_coding	NA	1739.52	1956.65	2039.4	5701.22	4499.68	5409.76	3557.71	1.44449	0.115895	12.4638	1.17698e-35	1.92321e-33
ENSMUSG00000039001	Rps21	protein_coding	66481	1490.72	1523.59	1637.29	4589.11	4028.74	3631.88	2816.89	1.39755	0.112744	12.3958	2.75422e-35	4.46062e-33
ENSMUSG00000039001	Rps21	protein_coding	102638850	1490.72	1523.59	1637.29	4589.11	4028.74	3631.88	2816.89	1.39755	0.112744	12.3958	2.75422e-35	4.46062e-33
ENSMUSG00000025290	Rps24	protein_coding	20088	4242.77	4814.04	4850.3	12244.3	10350.2	10749.7	7875.23	1.26188	0.102027	12.3681	3.88926e-35	6.24362e-33
ENSMUSG00000025290	Rps24	protein_coding	102641930	4242.77	4814.04	4850.3	12244.3	10350.2	10749.7	7875.23	1.26188	0.102027	12.3681	3.88926e-35	6.24362e-33
ENSMUSG00000025290	Rps24	protein_coding	102642752	4242.77	4814.04	4850.3	12244.3	10350.2	10749.7	7875.23	1.26188	0.102027	12.3681	3.88926e-35	6.24362e-33
ENSMUSG00000039942	Ptger4	protein_coding	19219	136.528	139.461	172.223	609.648	760.751	686.727	417.557	2.19775	0.177815	12.3598	4.3146e-35	6.86622e-33
ENSMUSG00000046364	Rpl27a	protein_coding	26451	3552.51	3645.92	3785.79	9700.78	8394	11560.2	6773.19	1.43234	0.116019	12.3457	5.14153e-35	8.11165e-33
ENSMUSG00000046364	Rpl27a	protein_coding	432798	3552.51	3645.92	3785.79	9700.78	8394	11560.2	6773.19	1.43234	0.116019	12.3457	5.14153e-35	8.11165e-33
ENSMUSG00000046364	Rpl27a	protein_coding	546052	3552.51	3645.92	3785.79	9700.78	8394	11560.2	6773.19	1.43234	0.116019	12.3457	5.14153e-35	8.11165e-33
ENSMUSG00000046364	Rpl27a	protein_coding	666648	3552.51	3645.92	3785.79	9700.78	8394	11560.2	6773.19	1.43234	0.116019	12.3457	5.14153e-35	8.11165e-33
ENSMUSG00000009927	Rps25	protein_coding	75617	1457.46	1434.46	1678.59	3976.11	3559.71	3909.43	2669.29	1.32354	0.107691	12.2901	1.02367e-34	1.60122e-32
ENSMUSG00000009927	Rps25	protein_coding	243302	1457.46	1434.46	1678.59	3976.11	3559.71	3909.43	2669.29	1.32354	0.107691	12.2901	1.02367e-34	1.60122e-32
ENSMUSG00000009927	Rps25	protein_coding	629595	1457.46	1434.46	1678.59	3976.11	3559.71	3909.43	2669.29	1.32354	0.107691	12.2901	1.02367e-34	1.60122e-32
ENSMUSG00000004267	Eno2	protein_coding	13807	28.4145	28.3117	17.9237	259.045	337.476	629.632	216.8	4.03706	0.330649	12.2095	2.76561e-34	4.28927e-32
ENSMUSG00000037820	Tgm2	protein_coding	21817	3124.91	3583	2950.39	992.632	1275.55	1073.71	2166.7	-1.52916	0.125634	-12.1716	4.40424e-34	6.77327e-32
ENSMUSG00000061983	Rps12	protein_coding	20042	1164.3	1335.89	1404.28	4105.63	3214.6	4378.88	2600.6	1.5828	0.130061	12.1697	4.50675e-34	6.87317e-32
ENSMUSG00000061983	Rps12	protein_coding	434843	1164.3	1335.89	1404.28	4105.63	3214.6	4378.88	2600.6	1.5828	0.130061	12.1697	4.50675e-34	6.87317e-32
ENSMUSG00000061983	Rps12	protein_coding	626048	1164.3	1335.89	1404.28	4105.63	3214.6	4378.88	2600.6	1.5828	0.130061	12.1697	4.50675e-34	6.87317e-32
ENSMUSG00000061983	Rps12	protein_coding	665463	1164.3	1335.89	1404.28	4105.63	3214.6	4378.88	2600.6	1.5828	0.130061	12.1697	4.50675e-34	6.87317e-32
ENSMUSG00000061983	Rps12	protein_coding	665522	1164.3	1335.89	1404.28	4105.63	3214.6	4378.88	2600.6	1.5828	0.130061	12.1697	4.50675e-34	6.87317e-32
ENSMUSG00000061983	Rps12	protein_coding	665579	1164.3	1335.89	1404.28	4105.63	3214.6	4378.88	2600.6	1.5828	0.130061	12.1697	4.50675e-34	6.87317e-32
ENSMUSG00000061983	Rps12	protein_coding	665611	1164.3	1335.89	1404.28	4105.63	3214.6	4378.88	2600.6	1.5828	0.130061	12.1697	4.50675e-34	6.87317e-32
ENSMUSG00000061983	Rps12	protein_coding	100862223	1164.3	1335.89	1404.28	4105.63	3214.6	4378.88	2600.6	1.5828	0.130061	12.1697	4.50675e-34	6.87317e-32
ENSMUSG00000028081	Rps3a1	protein_coding	20091	5038.38	5096.1	5605.43	13530.6	11490.4	11552.2	8718.86	1.21639	0.100192	12.1406	6.43242e-34	9.72891e-32
ENSMUSG00000079641	Rpl39	protein_coding	67248	634.822	587.205	501.863	1677.09	1697.87	2044.32	1190.53	1.65076	0.136059	12.1326	7.09285e-34	1.06399e-31
ENSMUSG00000079641	Rpl39	protein_coding	102634812	634.822	587.205	501.863	1677.09	1697.87	2044.32	1190.53	1.65076	0.136059	12.1326	7.09285e-34	1.06399e-31
ENSMUSG00000079641	Rpl39	protein_coding	102635960	634.822	587.205	501.863	1677.09	1697.87	2044.32	1190.53	1.65076	0.136059	12.1326	7.09285e-34	1.06399e-31
ENSMUSG00000079641	Rpl39	protein_coding	102642263	634.822	587.205	501.863	1677.09	1697.87	2044.32	1190.53	1.65076	0.136059	12.1326	7.09285e-34	1.06399e-31
ENSMUSG00000074212	Dnajb14	protein_coding	70604	2623.84	2319.46	2216.3	5611.89	5882	6911.68	4260.86	1.36126	0.112278	12.124	7.88295e-34	1.17289e-31
ENSMUSG00000034353	Ramp1	protein_coding	51801	713.135	408.947	439.52	2230.91	2567.3	2087.14	1407.83	2.13751	0.176454	12.1137	8.939e-34	1.3193e-31
ENSMUSG00000086040	Wipf3	protein_coding	NA	11.0886	10.4858	5.45503	152.97	310.783	432.971	153.959	5.05353	0.418318	12.0806	1.33737e-33	1.95801e-31
ENSMUSG00000029304	Spp1	protein_coding	20750	286.917	110.101	139.493	9669.51	11923.2	17810.5	6656.62	6.19635	0.513042	12.0777	1.3861e-33	2.01325e-31
ENSMUSG00000050965	Prkca	protein_coding	18750	3119.36	3012.57	3383.68	1165.7	1307	997.578	2164.32	-1.45217	0.120309	-12.0704	1.5147e-33	2.18272e-31
ENSMUSG00000038274	Fau	protein_coding	NA	4314.85	4669.33	5006.94	11234.9	9885	11755.2	7811.05	1.23229	0.102119	12.0672	1.57404e-33	2.25051e-31
ENSMUSG00000038963	Slco4a1	protein_coding	NA	1474.78	1684.02	1757.3	516.973	569.133	423.455	1070.94	-1.69715	0.140712	-12.0612	1.69398e-33	2.40322e-31
ENSMUSG00000023456	Tpi1	protein_coding	21991	651.455	719.327	650.707	2158.33	2287.97	3584.3	1675.35	1.98914	0.165591	12.0124	3.05894e-33	4.30628e-31
ENSMUSG00000003970	Rpl8	protein_coding	26961	5652.41	5807.04	5760.51	12433	11261.6	11707.7	8770.38	1.0398	0.0867489	11.9863	4.19104e-33	5.85497e-31
ENSMUSG00000021360	Gcnt2	protein_coding	14538	737.392	717.23	431.727	2482.14	2363.29	3002.25	1622.34	2.05671	0.171631	11.9833	4.34611e-33	6.02562e-31
ENSMUSG00000092274	Neat1	lincRNA	NA	4528.31	3958.39	3929.18	8979.47	8940.26	9480.96	6636.09	1.1415	0.0954428	11.9601	5.74962e-33	7.91156e-31
ENSMUSG00000026728	Vim	protein_coding	22352	374.24	341.837	256.386	1123.27	1189.75	1338.56	770.674	1.90772	0.159559	11.9562	6.02481e-33	8.1674e-31
ENSMUSG00000071415	Rpl23	protein_coding	65019	2445.04	2712.68	2538.15	7217.52	6389.17	9607.84	5151.73	1.59246	0.133189	11.9564	6.00901e-33	8.1674e-31
ENSMUSG00000071415	Rpl23	protein_coding	100044627	2445.04	2712.68	2538.15	7217.52	6389.17	9607.84	5151.73	1.59246	0.133189	11.9564	6.00901e-33	8.1674e-31
ENSMUSG00000071415	Rpl23	protein_coding	100862455	2445.04	2712.68	2538.15	7217.52	6389.17	9607.84	5151.73	1.59246	0.133189	11.9564	6.00901e-33	8.1674e-31
ENSMUSG00000018774	Cd68	protein_coding	12514	9155.02	9516.92	10183	24737.6	23329.7	33741.6	18444	1.50324	0.125984	11.932	8.06589e-33	1.0854e-30
ENSMUSG00000045092	S1pr1	protein_coding	13609	783.132	702.549	865.012	2283.39	2211.71	3022.87	1644.78	1.6745	0.140475	11.9203	9.2821e-33	1.23994e-30
ENSMUSG00000041075	Fzd7	protein_coding	14369	716.601	553.651	419.258	2002.01	2181.2	2486.81	1393.26	1.97925	0.166086	11.917	9.65549e-33	1.28047e-30
ENSMUSG00000023805	Synj2	protein_coding	20975	854.515	792.727	634.342	2168.38	2153.55	2355.17	1493.12	1.54862	0.130057	11.9073	1.08496e-32	1.42849e-30
ENSMUSG00000037742	Eef1a1	protein_coding	13627	31831.9	40888.4	37310.9	89588.1	82722.6	99727.7	63678.3	1.30593	0.109714	11.903	1.14211e-32	1.49298e-30
ENSMUSG00000028121	Bcar3	protein_coding	29815	95.6392	71.3035	69.3568	401.966	676.859	881.802	366.154	3.04478	0.256335	11.8781	1.53807e-32	1.99632e-30
ENSMUSG00000021423	Ly86	protein_coding	17084	10085.1	10399.8	9774.64	21087.6	20459.2	24202	16001.4	1.11943	0.0942792	11.8736	1.62373e-32	2.08495e-30
ENSMUSG00000032518	Rpsa	protein_coding	16785	6204.76	6243.25	6605.26	19445.1	17066.4	13744.1	11551.5	1.39947	0.117867	11.8733	1.62913e-32	2.08495e-30
ENSMUSG00000032518	Rpsa	protein_coding	102641427	6204.76	6243.25	6605.26	19445.1	17066.4	13744.1	11551.5	1.39947	0.117867	11.8733	1.62913e-32	2.08495e-30
ENSMUSG00000032518	Rpsa	protein_coding	102642689	6204.76	6243.25	6605.26	19445.1	17066.4	13744.1	11551.5	1.39947	0.117867	11.8733	1.62913e-32	2.08495e-30
ENSMUSG00000057322	Rpl38	protein_coding	NA	682.642	621.809	587.585	1828.94	1589.19	1808.01	1186.36	1.46424	0.123622	11.8444	2.2998e-32	2.92283e-30
ENSMUSG00000029614	Rpl6	protein_coding	19988	3905.27	4094.71	4101.4	9334.54	9190.03	8021.86	6441.3	1.13388	0.095738	11.8436	2.32282e-32	2.93172e-30
ENSMUSG00000023992	Trem2	protein_coding	83433	13908.6	15890.2	14726.2	33957.2	29638.8	34449	23761.7	1.13886	0.0963369	11.8216	3.01884e-32	3.7841e-30
ENSMUSG00000031818	Cox4i1	protein_coding	12857	1210.74	1133.52	1168.16	3081.74	2626.4	3276.62	2082.86	1.35342	0.114573	11.8128	3.35229e-32	4.17349e-30
ENSMUSG00000026819	Slc25a25	protein_coding	227731	537.104	461.376	388.866	1804.38	1380.41	1988.81	1093.49	1.89642	0.160705	11.8007	3.87253e-32	4.78859e-30
ENSMUSG00000078126	Rpl23a-ps3	protein_coding	NA	660.465	642.78	667.852	1843.46	1696.91	1598.66	1185.02	1.38291	0.117299	11.7896	4.41735e-32	5.42564e-30
ENSMUSG00000061477	Rps7	protein_coding	20115	2585.03	3148.89	2637.9	6284.07	6991.67	6630.96	4713.08	1.25058	0.106195	11.7763	5.16943e-32	6.30705e-30
ENSMUSG00000031320	Rps4x	protein_coding	20102	3096.49	3386.92	3371.99	8424.53	7360.6	10189.9	5971.74	1.39774	0.118855	11.7601	6.26663e-32	7.59507e-30
ENSMUSG00000090862	Rps13	protein_coding	68052	932.135	936.383	942.941	2235.38	2135.44	2202.92	1564.2	1.22522	0.104216	11.7565	6.53846e-32	7.87239e-30
ENSMUSG00000090862	Rps13	protein_coding	628061	932.135	936.383	942.941	2235.38	2135.44	2202.92	1564.2	1.22522	0.104216	11.7565	6.53846e-32	7.87239e-30
ENSMUSG00000090862	Rps13	protein_coding	100043695	932.135	936.383	942.941	2235.38	2135.44	2202.92	1564.2	1.22522	0.104216	11.7565	6.53846e-32	7.87239e-30
ENSMUSG00000090862	Rps13	protein_coding	102642137	932.135	936.383	942.941	2235.38	2135.44	2202.92	1564.2	1.22522	0.104216	11.7565	6.53846e-32	7.87239e-30
ENSMUSG00000025794	Rpl14	protein_coding	67115	2442.26	2413.83	2409.56	5874.28	5546.43	4935.55	3936.99	1.17122	0.0997101	11.7462	7.38577e-32	8.83444e-30
ENSMUSG00000058799	Nap1l1	protein_coding	NA	1070.74	1025.51	965.54	2406.21	2406.19	2377.38	1708.59	1.2315	0.104963	11.7327	8.66316e-32	1.02951e-29
ENSMUSG00000097654	Gm26714	lincRNA	NA	50.5917	73.4007	42.861	366.236	373.702	428.213	222.501	2.82226	0.240564	11.7318	8.75413e-32	1.03361e-29
ENSMUSG00000026640	Plxna2	protein_coding	18845	85.2436	35.6518	67.7982	398.616	693.065	823.121	350.583	3.32429	0.283869	11.7107	1.12392e-31	1.31852e-29
ENSMUSG00000027712	Anxa5	protein_coding	11747	509.382	658.509	484.718	2251.01	1859.93	3465.36	1538.15	2.19706	0.187894	11.6931	1.38271e-31	1.61178e-29
ENSMUSG00000027533	Fabp5	protein_coding	16592	101.183	38.7975	40.5231	2657.44	3118.32	4455	1735.21	5.81802	0.498677	11.6669	1.88137e-31	2.17917e-29
ENSMUSG00000003429	Rps11	protein_coding	27207	2000.8	2134.91	2221.76	4772.23	4427.23	4651.66	3368.1	1.12355	0.0964097	11.6539	2.19207e-31	2.52309e-29
ENSMUSG00000003429	Rps11	protein_coding	674896	2000.8	2134.91	2221.76	4772.23	4427.23	4651.66	3368.1	1.12355	0.0964097	11.6539	2.19207e-31	2.52309e-29
ENSMUSG00000029103	Lrpap1	protein_coding	16976	2885.81	2940.22	2944.94	6469.42	7185.19	8857.67	5213.87	1.35935	0.116753	11.643	2.49143e-31	2.84973e-29
ENSMUSG00000025993	Slc40a1	protein_coding	53945	4637.11	4094.71	4421.69	1955.12	2053.46	1888.9	3175.16	-1.15679	0.0995795	-11.6168	3.38671e-31	3.8497e-29
ENSMUSG00000060126	Tpt1	protein_coding	22070	11617.4	12913.3	13177.8	28506.1	24805.4	27267.7	19714.6	1.09555	0.0944381	11.6007	4.08789e-31	4.61805e-29
ENSMUSG00000059291	Rpl11	protein_coding	NA	2424.24	2407.54	2617.64	5711.26	5080.25	5934.72	4029.28	1.16622	0.100554	11.598	4.2192e-31	4.73716e-29
ENSMUSG00000030103	Bhlhe40	protein_coding	20893	114.351	126.878	70.9154	1393.48	2058.22	2740.56	1084.07	4.31203	0.372029	11.5906	4.60049e-31	5.13376e-29
ENSMUSG00000046330	Rpl37a	protein_coding	19981	1360.43	1397.76	1503.25	4127.97	3149.78	4012.52	2591.95	1.40494	0.121346	11.578	5.32554e-31	5.90683e-29
ENSMUSG00000062997	Rpl35	protein_coding	66489	1973.08	2130.72	2142.27	5646.5	4706.55	4607.26	3534.4	1.26071	0.108962	11.5702	5.83493e-31	6.43283e-29
ENSMUSG00000008683	Rps15a	protein_coding	267019	1396.47	1457.53	1459.61	3378.75	3106.88	3780.96	2430.03	1.25015	0.108342	11.5389	8.39967e-31	9.20493e-29
ENSMUSG00000008683	Rps15a	protein_coding	100042335	1396.47	1457.53	1459.61	3378.75	3106.88	3780.96	2430.03	1.25015	0.108342	11.5389	8.39967e-31	9.20493e-29
ENSMUSG00000024736	Tmem132a	protein_coding	98170	557.202	558.894	533.034	1351.05	1565.36	1670.03	1039.26	1.47483	0.127944	11.5272	9.62367e-31	1.04835e-28
ENSMUSG00000020372	Gnb2l1	protein_coding	14694	4193.57	4688.21	4809	10050.3	9246.27	10535.6	7253.82	1.12361	0.0976748	11.5035	1.26623e-30	1.3712e-28
ENSMUSG00000060036	Rpl3	protein_coding	27367	7160.46	8132.8	6295.88	16672.7	15963.4	17303	11921.4	1.21007	0.105285	11.4932	1.42672e-30	1.53591e-28
ENSMUSG00000060036	Rpl3	protein_coding	433745	7160.46	8132.8	6295.88	16672.7	15963.4	17303	11921.4	1.21007	0.105285	11.4932	1.42672e-30	1.53591e-28
ENSMUSG00000030474	Siglece	protein_coding	83382	1579.43	1817.19	1776.78	695.624	626.333	643.906	1189.88	-1.39533	0.121638	-11.4712	1.84195e-30	1.97132e-28
ENSMUSG00000025203	Scd2	protein_coding	20250	3285	3130.01	2845.97	6608.99	7766.72	8821.19	5409.65	1.32425	0.116451	11.3717	5.78274e-30	6.1529e-28
ENSMUSG00000026072	Il1r1	protein_coding	16177	108.807	67.1092	84.1633	465.61	446.155	593.155	294.167	2.51811	0.2217	11.3582	6.75313e-30	7.14387e-28
ENSMUSG00000058600	Rpl30	protein_coding	433003	1768.63	1751.13	1760.42	4471.87	3942.94	5517.61	3202.1	1.39867	0.123207	11.3522	7.23534e-30	7.61e-28
ENSMUSG00000058600	Rpl30	protein_coding	619883	1768.63	1751.13	1760.42	4471.87	3942.94	5517.61	3202.1	1.39867	0.123207	11.3522	7.23534e-30	7.61e-28
ENSMUSG00000058600	Rpl30	protein_coding	625281	1768.63	1751.13	1760.42	4471.87	3942.94	5517.61	3202.1	1.39867	0.123207	11.3522	7.23534e-30	7.61e-28
ENSMUSG00000058600	Rpl30	protein_coding	664969	1768.63	1751.13	1760.42	4471.87	3942.94	5517.61	3202.1	1.39867	0.123207	11.3522	7.23534e-30	7.61e-28
ENSMUSG00000085939	Cd63-ps	transcribed_processed_pseudogene	NA	337.509	256.902	350.681	1169.05	1056.28	1624.04	799.077	2.01997	0.17831	11.3284	9.48882e-30	9.92314e-28
ENSMUSG00000036452	Arhgap26	protein_coding	545253	377.012	308.283	303.144	966.951	1289.84	1452.75	782.998	1.9045	0.168231	11.3207	1.0361e-29	1.07736e-27
ENSMUSG00000024737	Slc15a3	protein_coding	65221	2946.1	2649.76	2542.82	6639.14	6692.32	9265.27	5122.57	1.47238	0.130121	11.3155	1.09984e-29	1.13718e-27
ENSMUSG00000027506	Tpd52	protein_coding	21985	2275.24	2000.69	1998.1	4912.92	4443.43	5390.73	3503.52	1.23175	0.10903	11.2973	1.35243e-29	1.3905e-27
ENSMUSG00000043716	Rpl7	protein_coding	19989	4862.35	5381.32	5227.48	11505.2	10152.9	12337.3	8244.41	1.13563	0.100547	11.2945	1.39678e-29	1.42807e-27
ENSMUSG00000018126	Baiap2l2	protein_coding	207495	29.8006	6.29149	10.9101	1689.37	2852.34	3148.16	1289.48	7.33245	0.649682	11.2862	1.53508e-29	1.56075e-27
ENSMUSG00000016427	Ndufa1	protein_coding	54405	125.44	131.073	123.907	480.126	509.074	570.951	323.428	2.03536	0.181274	11.2281	2.96911e-29	3.00208e-27
ENSMUSG00000025534	Gusb	protein_coding	110006	5054.32	5672.82	5296.83	11429.2	13722.1	16516.3	9615.28	1.37858	0.122948	11.2127	3.531e-29	3.5506e-27
ENSMUSG00000036585	Fgf1	protein_coding	14164	88.0157	83.8865	52.9917	404.199	525.281	823.121	329.582	2.96022	0.264193	11.2047	3.8648e-29	3.86501e-27
ENSMUSG00000022463	Srebf2	protein_coding	20788	1350.73	1335.89	1204	2773.56	3331.86	3395.57	2231.94	1.28784	0.115606	11.1399	8.01656e-29	7.97343e-27
ENSMUSG00000028234	Rps20	protein_coding	67427	1750.61	1763.71	1580.4	4174.86	3928.64	5398.66	3099.48	1.40523	0.126368	11.1202	1.00086e-28	9.90099e-27
ENSMUSG00000058558	Rpl5	protein_coding	668936	5658.65	6322.94	6553.83	15345	13288.4	12641.8	9968.44	1.15527	0.103961	11.1125	1.09018e-28	1.07265e-26
ENSMUSG00000058558	Rpl5	protein_coding	100503670	5658.65	6322.94	6553.83	15345	13288.4	12641.8	9968.44	1.15527	0.103961	11.1125	1.09018e-28	1.07265e-26
ENSMUSG00000068735	Trp53i11	protein_coding	NA	1092.92	1072.7	1019.31	405.316	356.543	361.602	718.065	-1.50269	0.135937	-11.0543	2.08986e-28	2.04527e-26
ENSMUSG00000012819	Cdh23	protein_coding	22295	3716.07	3961.54	3517.72	1768.65	1741.72	1578.05	2713.96	-1.13601	0.103268	-11.0006	3.79618e-28	3.69542e-26
ENSMUSG00000017404	Rpl19	protein_coding	19921	4718.89	4912.6	5179.94	12538	12224.5	9668.1	8207	1.21741	0.110806	10.9868	4.42243e-28	4.28227e-26
ENSMUSG00000017404	Rpl19	protein_coding	102641283	4718.89	4912.6	5179.94	12538	12224.5	9668.1	8207	1.21741	0.110806	10.9868	4.42243e-28	4.28227e-26
ENSMUSG00000034892	Rps29	protein_coding	20090	3150.55	2930.78	2835.84	6286.3	5787.62	6443.82	4572.48	1.05367	0.0959896	10.9769	4.93463e-28	4.75309e-26
ENSMUSG00000073702	Rpl31	protein_coding	665562	1658.44	1869.62	2058.88	4441.72	4104.05	5029.13	3193.64	1.28035	0.116939	10.9489	6.72367e-28	6.44241e-26
ENSMUSG00000073702	Rpl31	protein_coding	102641215	1658.44	1869.62	2058.88	4441.72	4104.05	5029.13	3193.64	1.28035	0.116939	10.9489	6.72367e-28	6.44241e-26
ENSMUSG00000003518	Dusp3	protein_coding	72349	1345.19	1267.73	1296.74	3126.4	2720.78	3408.26	2194.18	1.2417	0.113416	10.9482	6.78122e-28	6.4637e-26
ENSMUSG00000037905	Bri3bp	protein_coding	76809	528.094	523.242	540.048	1247.21	1450	1409.93	949.755	1.36748	0.125026	10.9376	7.62212e-28	7.22759e-26
ENSMUSG00000059326	Csf2ra	protein_coding	12982	2200.39	2775.59	2078.37	5549.36	5617.93	6313.77	4089.24	1.3099	0.120386	10.8808	1.42286e-27	1.34225e-25
ENSMUSG00000028412	Slc44a1	protein_coding	100434	1066.58	910.168	877.481	2274.46	2532.98	3094.24	1792.65	1.46698	0.135094	10.8589	1.80891e-27	1.69768e-25
ENSMUSG00000063229	Ldha	protein_coding	16828	1511.51	1526.73	1656.77	3489.29	3895.27	4926.04	2834.27	1.38959	0.128182	10.8407	2.20667e-27	2.06042e-25
ENSMUSG00000063457	Rps15	protein_coding	20054	2431.87	2646.62	2984.68	6729.58	5717.07	7584.13	4682.33	1.31227	0.121149	10.8319	2.4317e-27	2.25901e-25
ENSMUSG00000063457	Rps15	protein_coding	102642592	2431.87	2646.62	2984.68	6729.58	5717.07	7584.13	4682.33	1.31227	0.121149	10.8319	2.4317e-27	2.25901e-25
ENSMUSG00000026080	Chst10	protein_coding	98388	133.756	156.239	123.907	577.268	717.852	1329.05	506.345	2.66373	0.247207	10.7753	4.50252e-27	4.16164e-25
ENSMUSG00000040253	Gbp7	protein_coding	NA	1764.47	1786.78	1592.87	601.832	702.598	496.41	1157.49	-1.50832	0.140155	-10.7618	5.21639e-27	4.79724e-25
ENSMUSG00000035311	Gnptab	protein_coding	432486	1004.21	1073.75	1093.34	2465.39	2660.72	3484.39	1963.63	1.43985	0.134091	10.7378	6.76172e-27	6.18731e-25
ENSMUSG00000068129	Cst7	protein_coding	13011	375.626	146.801	129.362	18359.8	23723.4	44147.2	14480.4	7.04657	0.656455	10.7343	7.02713e-27	6.39819e-25
ENSMUSG00000020120	Plek	protein_coding	56193	9534.81	8974.81	8255.02	19182.7	20598.4	27039.3	15597.5	1.31972	0.122964	10.7326	7.15892e-27	6.48591e-25
ENSMUSG00000030695	Aldoa	protein_coding	NA	4880.37	5141.19	4323.5	11247.2	12392.2	17739.1	9287.28	1.5281	0.142519	10.722	8.02281e-27	7.23278e-25
ENSMUSG00000030432	Rpl28	protein_coding	19943	1599.53	1587.55	1761.2	3980.58	3717	5203.58	2974.91	1.38119	0.128989	10.7079	9.35067e-27	8.38856e-25
ENSMUSG00000030432	Rpl28	protein_coding	100039731	1599.53	1587.55	1761.2	3980.58	3717	5203.58	2974.91	1.38119	0.128989	10.7079	9.35067e-27	8.38856e-25
ENSMUSG00000035064	Eef2k	protein_coding	NA	8209.72	9161.45	9281.35	4543.33	4238.47	4527.96	6660.38	-1.00194	0.0935937	-10.7053	9.61608e-27	8.58458e-25
ENSMUSG00000021242	Npc2	protein_coding	67963	4303.76	4675.62	4458.32	11145.6	10361.7	16154.7	8516.62	1.48649	0.138916	10.7006	1.01078e-26	8.97976e-25
ENSMUSG00000038393	Txnip	protein_coding	56338	13632.7	13628.4	13096	7366.02	6574.11	7086.14	10230.6	-0.940802	0.0880148	-10.6891	1.14441e-26	1.01178e-24
ENSMUSG00000042622	Maff	protein_coding	NA	150.389	82.8379	120.79	547.12	554.834	772.37	371.39	2.39087	0.223963	10.6753	1.32812e-26	1.16855e-24
ENSMUSG00000022283	Pabpc1	protein_coding	18458	8898.6	9737.13	8480.23	18842.1	22276.3	27902.1	16022.7	1.34779	0.126581	10.6476	1.78836e-26	1.56597e-24
ENSMUSG00000042286	Stab1	protein_coding	192187	34179.9	40336.8	37679.5	18298.4	15074.9	13062.1	26438.6	-1.27249	0.119556	-10.6434	1.87109e-26	1.63061e-24
ENSMUSG00000095332	Gm9821	protein_coding	NA	279.987	247.465	276.648	803.932	816.997	759.682	530.785	1.56427	0.147281	10.621	2.38e-26	2.06428e-24
ENSMUSG00000028495	Rps6	protein_coding	20104	4124.96	4449.13	4674.96	11220.4	9848.77	8668.94	7164.53	1.16684	0.109885	10.6187	2.43806e-26	2.10467e-24
ENSMUSG00000025232	Hexa	protein_coding	15211	11821.8	13762.6	13148.2	30498	30005.8	44786.4	24003.8	1.44266	0.135911	10.6148	2.54432e-26	2.18609e-24
ENSMUSG00000025289	Prdx4	protein_coding	53381	263.354	297.797	312.495	854.177	821.764	988.062	589.608	1.60765	0.151576	10.6063	2.78699e-26	2.3834e-24
ENSMUSG00000047867	Gimap6	protein_coding	231931	840.654	778.047	833.061	291.425	276.463	260.1	546.625	-1.56419	0.147545	-10.6015	2.93251e-26	2.49618e-24
ENSMUSG00000043336	Filip1l	protein_coding	78749	3006.4	3847.24	3377.44	1200.31	1521.5	1218.03	2361.82	-1.37445	0.129663	-10.6002	2.97303e-26	2.51895e-24
ENSMUSG00000048965	Mrgpre	protein_coding	244238	132.37	161.482	205.733	856.411	571.993	886.56	469.091	2.21075	0.209401	10.5575	4.68982e-26	3.95523e-24
ENSMUSG00000024245	Tmem178	protein_coding	68027	2.07911	5.24291	0	168.602	158.251	207.763	90.3231	6.32989	0.599665	10.5557	4.77984e-26	4.01266e-24
ENSMUSG00000046721	Rpl14-ps1	pseudogene	NA	868.376	774.902	815.137	1996.43	1991.49	1758.85	1367.53	1.22503	0.116298	10.5336	6.0495e-26	5.05534e-24
ENSMUSG00000026207	Speg	protein_coding	11790	1178.86	1301.29	1306.09	2636.23	2701.72	2677.13	1966.88	1.08266	0.103051	10.5061	8.0985e-26	6.73685e-24
ENSMUSG00000060843	Ctnna3	protein_coding	NA	9.00949	3.14574	2.33787	409.782	731.198	1064.19	369.944	7.21057	0.686394	10.505	8.19241e-26	6.78413e-24
ENSMUSG00000027217	Tspan18	protein_coding	241556	2253.76	1997.55	1716.78	787.183	545.3	653.422	1325.66	-1.58864	0.151248	-10.5035	8.3202e-26	6.85891e-24
ENSMUSG00000028936	Rpl22	protein_coding	19934	2509.49	2732.6	2686.21	6310.86	5502.58	5175.04	4152.8	1.10016	0.104766	10.5012	8.52821e-26	6.99887e-24
ENSMUSG00000028936	Rpl22	protein_coding	102642602	2509.49	2732.6	2686.21	6310.86	5502.58	5175.04	4152.8	1.10016	0.104766	10.5012	8.52821e-26	6.99887e-24
ENSMUSG00000072720	Myo18b	protein_coding	74376	7287.29	5398.1	6835.15	2552.48	2675.98	1931.72	4446.79	-1.44565	0.137715	-10.4975	8.87356e-26	7.24977e-24
ENSMUSG00000050708	Ftl1	protein_coding	14325	10123.2	10709.2	11231.1	27759.1	21162.8	22446.3	17238.6	1.1544	0.11005	10.4897	9.6312e-26	7.83381e-24
ENSMUSG00000050708	Ftl1	protein_coding	100862446	10123.2	10709.2	11231.1	27759.1	21162.8	22446.3	17238.6	1.1544	0.11005	10.4897	9.6312e-26	7.83381e-24
ENSMUSG00000041697	Cox6a1	protein_coding	12861	456.712	537.922	519.786	1307.51	1222.16	1317.95	893.672	1.34653	0.128553	10.4746	1.13072e-25	9.15629e-24
ENSMUSG00000015843	Rxrg	protein_coding	20183	71.3828	84.9351	57.6675	309.29	504.307	450.417	246.333	2.56942	0.245318	10.4738	1.13932e-25	9.18529e-24
ENSMUSG00000015027	Galns	protein_coding	50917	460.87	485.493	487.056	1204.78	1172.59	1463.86	879.107	1.42031	0.135853	10.4548	1.39359e-25	1.1186e-23
ENSMUSG00000047215	Rpl9	protein_coding	20005	1469.93	1632.64	1603.78	4266.42	3275.62	3568.44	2636.14	1.2397	0.11868	10.4458	1.53168e-25	1.22407e-23
ENSMUSG00000047215	Rpl9	protein_coding	102641773	1469.93	1632.64	1603.78	4266.42	3275.62	3568.44	2636.14	1.2397	0.11868	10.4458	1.53168e-25	1.22407e-23
ENSMUSG00000024669	Cd5	protein_coding	12507	22.8702	32.506	19.4823	163.019	343.196	437.729	169.801	3.66895	0.351371	10.4418	1.59714e-25	1.27084e-23
ENSMUSG00000003949	Hlf	protein_coding	217082	730.461	621.809	505.759	167.486	122.025	103.088	375.105	-2.23494	0.214452	-10.4216	1.97561e-25	1.56518e-23
ENSMUSG00000029765	Plxna4	protein_coding	243743	7762.02	6786.42	8082.8	3820.91	3535.87	3709.6	5616.27	-1.03257	0.0997022	-10.3565	3.90911e-25	3.08365e-23
ENSMUSG00000026628	Atf3	protein_coding	11910	3156.09	1830.82	2225.65	8049.37	6577.92	7376.37	4869.37	1.60805	0.155465	10.3434	4.48188e-25	3.52029e-23
ENSMUSG00000020262	Adarb1	protein_coding	NA	793.528	894.44	803.448	1931.67	1826.57	2233.05	1413.78	1.26561	0.122394	10.3405	4.62234e-25	3.6151e-23
ENSMUSG00000006333	Rps9	protein_coding	76846	5876.96	6187.68	6752.55	13311.8	11641	12591.1	9393.5	0.996464	0.0964123	10.3354	4.87121e-25	3.79353e-23
ENSMUSG00000022769	Sdf2l1	protein_coding	64136	858.673	1012.93	966.32	2058.96	2198.36	2491.57	1597.8	1.24998	0.121132	10.3192	5.77236e-25	4.47627e-23
ENSMUSG00000057329	Bcl2	protein_coding	12043	343.053	265.291	258.724	936.804	848.457	897.662	591.665	1.62587	0.157603	10.3162	5.95267e-25	4.59662e-23
ENSMUSG00000000682	Cd52	protein_coding	23833	539.876	627.052	317.95	1680.44	1919.04	2339.31	1237.28	2.00122	0.194362	10.2964	7.31753e-25	5.62681e-23
ENSMUSG00000032399	Rpl4	protein_coding	67891	7350.35	8230.31	8103.84	17477.7	16532.5	23566	13543.5	1.28133	0.124919	10.2573	1.09707e-24	8.40064e-23
ENSMUSG00000037225	Fgf2	protein_coding	14173	198.209	168.822	176.12	587.317	597.733	797.745	420.991	1.86173	0.181671	10.2478	1.21022e-24	9.2284e-23
ENSMUSG00000058755	Osm	protein_coding	18413	483.047	481.299	346.005	1299.69	1189.75	1371.87	861.942	1.55926	0.152564	10.2204	1.60678e-24	1.22016e-22
ENSMUSG00000030789	Itgax	protein_coding	16411	572.449	524.291	350.681	12232	17673.6	38531.3	11647.4	5.56322	0.544539	10.2164	1.67485e-24	1.26658e-22
ENSMUSG00000032911	Cspg4	protein_coding	121021	108.114	89.1294	108.321	945.736	1545.34	2345.66	857.049	3.98227	0.390764	10.191	2.17549e-24	1.63842e-22
ENSMUSG00000031799	Tpm4	protein_coding	326618	768.578	830.476	748.118	1780.93	1963.84	1674.79	1294.46	1.2096	0.118715	10.1891	2.21852e-24	1.66398e-22
ENSMUSG00000024590	Lmnb1	protein_coding	16906	583.537	508.562	464.457	1255.03	1400.43	1352.84	927.475	1.36356	0.133964	10.1786	2.47197e-24	1.84651e-22
ENSMUSG00000029076	Sdf4	protein_coding	20318	4420.89	4760.56	4788.74	9178.22	8676.19	10488.1	7052.11	1.0203	0.100268	10.1757	2.54443e-24	1.89291e-22
ENSMUSG00000028645	Slc2a1	protein_coding	20525	1253.01	1337.99	1212.58	2731.13	2925.75	3744.49	2200.82	1.30468	0.128387	10.1621	2.92635e-24	2.16823e-22
ENSMUSG00000034612	Chst11	protein_coding	58250	1566.26	1360.01	1471.3	3214.61	3790.41	4975.2	2729.63	1.44429	0.142314	10.1486	3.36228e-24	2.48117e-22
ENSMUSG00000066621	Tecpr1	protein_coding	70381	2272.47	2477.8	2058.11	4435.02	4938.21	5090.98	3545.43	1.08746	0.107387	10.1266	4.21249e-24	3.08371e-22
ENSMUSG00000072940	Gm10443	processed_pseudogene	NA	188.506	148.899	217.422	762.619	669.232	1303.67	548.391	2.29453	0.227146	10.1016	5.43691e-24	3.96418e-22
ENSMUSG00000014599	Csf1	protein_coding	12977	1083.91	718.278	553.296	11119.9	15732.7	24763.4	8995.25	4.45344	0.441899	10.078	6.91532e-24	5.02211e-22
ENSMUSG00000026672	Optn	protein_coding	NA	307.016	245.368	255.607	730.238	966.669	1129.21	605.685	1.80173	0.178986	10.0663	7.78376e-24	5.63046e-22
ENSMUSG00000031785	Gpr56	protein_coding	NA	22195.2	20808	19883.6	11696.1	11003.2	11572.9	16193.2	-0.875843	0.0870254	-10.0642	7.95171e-24	5.7293e-22
ENSMUSG00000001783	Rtcb	protein_coding	28088	1894.76	1934.63	1770.55	3770.66	4139.33	5090.98	3100.15	1.21439	0.120686	10.0624	8.0983e-24	5.81204e-22
ENSMUSG00000074785	Plxnc1	protein_coding	54712	288.304	225.445	222.098	845.245	694.019	942.069	536.196	1.74793	0.173974	10.0471	9.46166e-24	6.76398e-22
ENSMUSG00000031137	Fgf13	protein_coding	14168	194.743	114.295	186.25	585.084	738.825	761.268	430.078	2.06432	0.205541	10.0434	9.82631e-24	6.99733e-22
ENSMUSG00000024248	Cox7a2l	protein_coding	20463	697.196	866.128	796.434	1994.2	1862.79	2629.55	1474.38	1.45843	0.145438	10.0279	1.14988e-23	8.15654e-22
ENSMUSG00000074151	Nlrc5	protein_coding	434341	591.854	645.926	393.542	1500.67	2004.84	1879.38	1169.37	1.72456	0.171992	10.027	1.15983e-23	8.19541e-22
ENSMUSG00000073599	Ecscr	protein_coding	68545	3548.35	3075.49	3725.79	1550.92	1311.77	1027.71	2373.34	-1.40942	0.140608	-10.0238	1.19814e-23	8.43351e-22
ENSMUSG00000022265	Ank	protein_coding	11732	1636.95	1082.14	1256.99	10534.9	17122.6	23891.1	9254.11	3.6962	0.369087	10.0144	1.31706e-23	9.23508e-22
ENSMUSG00000027995	Tlr2	protein_coding	24088	1995.95	1717.58	1560.92	3925.87	4145.05	5400.25	3124.27	1.35153	0.135072	10.006	1.43476e-23	1.0022e-21
ENSMUSG00000060636	Rpl35a	protein_coding	100039478	1395.78	1503.67	1451.04	3310.64	2768.45	3160.85	2265.07	1.08668	0.108754	9.99209	1.65068e-23	1.14863e-21
ENSMUSG00000060636	Rpl35a	protein_coding	100039532	1395.78	1503.67	1451.04	3310.64	2768.45	3160.85	2265.07	1.08668	0.108754	9.99209	1.65068e-23	1.14863e-21
ENSMUSG00000090733	Rps27	protein_coding	57294	1849.72	2066.75	2021.48	4461.82	3851.42	3941.15	3032.06	1.0459	0.104683	9.99112	1.66695e-23	1.15556e-21
ENSMUSG00000025810	Nrp1	protein_coding	18186	5585.88	5621.44	4627.42	10967	13733.6	17466.3	9666.94	1.41282	0.141623	9.97591	1.94309e-23	1.33686e-21
ENSMUSG00000055782	Abcd2	protein_coding	26874	2687.6	2709.53	2391.64	5245.65	5081.21	4914.94	3838.43	0.96901	0.0971332	9.9761	1.93944e-23	1.33686e-21
ENSMUSG00000023191	Leprel2	protein_coding	14789	566.905	804.262	628.108	1795.45	1668.31	2125.21	1264.71	1.48477	0.148937	9.9691	2.08106e-23	1.42642e-21
ENSMUSG00000034994	Eef2	protein_coding	13629	18417.5	19911.5	18406.1	37678.7	40710.7	54383.1	31584.6	1.22656	0.123119	9.96241	2.22607e-23	1.52012e-21
ENSMUSG00000027695	Pld1	protein_coding	18805	7270.65	6829.41	7301.17	3949.31	3841.89	3560.51	5458.83	-0.914318	0.0919998	-9.93826	2.83739e-23	1.93037e-21
ENSMUSG00000003644	Rps6ka1	protein_coding	20111	15743.7	15688.9	15383.2	9065.45	8950.74	8713.35	12257.6	-0.808432	0.0814622	-9.92401	3.27321e-23	2.21863e-21
ENSMUSG00000039007	Cpq	protein_coding	54381	152.468	203.425	190.147	576.151	746.451	1078.46	491.184	2.13678	0.215325	9.92347	3.29115e-23	2.22256e-21
ENSMUSG00000036427	Gpi1	protein_coding	14751	2545.53	2936.03	2686.21	5630.87	6388.21	8372.36	4759.87	1.31966	0.133115	9.91365	3.63132e-23	2.44326e-21
ENSMUSG00000030744	Rps3	protein_coding	27050	4256.64	4603.27	5066.16	11977.5	8798.21	10846.5	7591.37	1.18302	0.119773	9.87713	5.231e-23	3.50669e-21
ENSMUSG00000081051	Gm15427	processed_pseudogene	NA	681.256	701.501	868.908	2070.12	1670.22	2194.99	1364.5	1.39662	0.14153	9.868	5.72957e-23	3.8269e-21
ENSMUSG00000003882	Il7r	protein_coding	16197	605.022	528.485	482.381	144.038	147.765	164.941	345.439	-1.82828	0.185292	-9.867	5.78694e-23	3.85115e-21
ENSMUSG00000087700	Gm15283	processed_transcript	NA	92.867	126.878	91.9562	374.052	557.694	477.379	286.804	2.1855	0.221544	9.86485	5.91213e-23	3.92021e-21
ENSMUSG00000033082	Clec1a	protein_coding	243653	33.2658	50.3319	55.3296	233.364	320.316	391.736	180.724	2.77112	0.281751	9.83533	7.93034e-23	5.23946e-21
ENSMUSG00000032412	Atp1b3	protein_coding	11933	3332.82	3328.2	2548.28	7090.23	6324.34	7454.08	5012.99	1.18008	0.120081	9.82735	8.58507e-23	5.65163e-21
ENSMUSG00000039316	Rftn1	protein_coding	76438	716.601	674.238	607.067	2508.94	1485.28	2172.79	1360.82	1.62509	0.165737	9.80524	1.06891e-22	7.01149e-21
ENSMUSG00000031266	Gla	protein_coding	11605	267.512	191.89	186.25	861.993	640.633	819.949	494.705	1.84127	0.187925	9.7979	1.14949e-22	7.51317e-21
ENSMUSG00000026249	Serpine2	protein_coding	20720	7186.1	8061.49	7872.39	15244.6	21890.2	26893.4	14524.7	1.46947	0.150044	9.79358	1.19967e-22	7.81319e-21
ENSMUSG00000073902	Gm1966	unprocessed_pseudogene	NA	571.063	475.007	326.523	1345.47	2012.46	1573.29	1050.64	1.84524	0.188639	9.78187	1.347e-22	8.74167e-21
ENSMUSG00000028341	Nr4a3	protein_coding	18124	102.57	76.5464	60.7846	349.487	405.162	575.709	261.71	2.46292	0.252039	9.77197	1.48535e-22	9.60547e-21
ENSMUSG00000056413	Adap1	protein_coding	231821	677.097	701.501	496.408	1547.57	1710.26	1701.75	1139.1	1.40443	0.143917	9.75867	1.6937e-22	1.09142e-20
ENSMUSG00000044468	Fam46c	protein_coding	74645	4039.02	4157.62	3959.57	8816.45	10267.3	15582.2	7803.69	1.51144	0.155149	9.74185	1.99886e-22	1.28355e-20
ENSMUSG00000049723	Mmp12	protein_coding	17381	35.3449	42.9918	31.9509	350.604	195.431	261.686	153.001	2.88002	0.295768	9.73742	2.08796e-22	1.33607e-20
ENSMUSG00000028333	Anp32b	protein_coding	67628	1043.02	1107.3	1067.63	2124.84	2250.79	2145.82	1623.23	1.02	0.104756	9.73693	2.09793e-22	1.33778e-20
ENSMUSG00000021200	Asb2	protein_coding	65256	2386.82	2679.13	2589.58	1125.5	1307.96	1086.39	1862.56	-1.11841	0.115374	-9.69379	3.20427e-22	2.03616e-20
ENSMUSG00000071644	Eef1g	protein_coding	67160	2083.96	2160.08	2188.25	4253.02	4013.49	4960.93	3276.62	1.03928	0.107283	9.68724	3.41637e-22	2.16343e-20
ENSMUSG00000046805	Mpeg1	protein_coding	17476	31926.2	32473.5	31743.6	65493.6	69141.6	100289	55177.9	1.28887	0.133061	9.68629	3.44814e-22	2.17602e-20
ENSMUSG00000047798	Cd300lf	protein_coding	246746	77.6202	193.988	103.646	587.317	852.27	672.453	414.549	2.50717	0.259546	9.65981	4.46696e-22	2.80928e-20
ENSMUSG00000036875	Dna2	protein_coding	327762	205.139	316.672	155.858	914.472	1177.35	813.605	597.183	2.10861	0.218683	9.6423	5.29885e-22	3.32104e-20
ENSMUSG00000062328	Rpl17	protein_coding	319195	1546.17	1684.02	1917.83	4677.32	3474.86	3947.49	2874.62	1.23283	0.128077	9.62571	6.22772e-22	3.88988e-20
ENSMUSG00000062328	Rpl17	protein_coding	100040929	1546.17	1684.02	1917.83	4677.32	3474.86	3947.49	2874.62	1.23283	0.128077	9.62571	6.22772e-22	3.88988e-20
ENSMUSG00000062328	Rpl17	protein_coding	100042880	1546.17	1684.02	1917.83	4677.32	3474.86	3947.49	2874.62	1.23283	0.128077	9.62571	6.22772e-22	3.88988e-20
ENSMUSG00000062328	Rpl17	protein_coding	101056140	1546.17	1684.02	1917.83	4677.32	3474.86	3947.49	2874.62	1.23283	0.128077	9.62571	6.22772e-22	3.88988e-20
ENSMUSG00000062328	Rpl17	protein_coding	102632224	1546.17	1684.02	1917.83	4677.32	3474.86	3947.49	2874.62	1.23283	0.128077	9.62571	6.22772e-22	3.88988e-20
ENSMUSG00000062328	Rpl17	protein_coding	102632403	1546.17	1684.02	1917.83	4677.32	3474.86	3947.49	2874.62	1.23283	0.128077	9.62571	6.22772e-22	3.88988e-20
ENSMUSG00000062328	Rpl17	protein_coding	102641245	1546.17	1684.02	1917.83	4677.32	3474.86	3947.49	2874.62	1.23283	0.128077	9.62571	6.22772e-22	3.88988e-20
ENSMUSG00000028159	Dapp1	protein_coding	26377	3883.78	3686.81	3987.63	2103.62	1822.75	1945.99	2905.1	-0.9774	0.101589	-9.6211	6.51313e-22	4.05432e-20
ENSMUSG00000035778	Ggta1	protein_coding	14594	2800.56	2999.99	3297.96	1489.51	1253.62	1057.85	2149.91	-1.25701	0.131393	-9.56678	1.10287e-21	6.84188e-20
ENSMUSG00000025465	Echs1	protein_coding	93747	799.072	741.347	791.759	1635.78	1613.97	1649.41	1205.22	1.06965	0.111896	9.55933	1.18522e-21	7.32794e-20
ENSMUSG00000032353	Tmed3	protein_coding	66111	1402.01	1457.53	1414.41	2627.29	2991.53	3176.71	2178.25	1.04081	0.108974	9.55097	1.28492e-21	7.91763e-20
ENSMUSG00000008682	Rpl10	protein_coding	110954	3791.61	4218.44	4354.67	9994.43	8461.69	13940.7	7460.26	1.38922	0.14546	9.55051	1.29059e-21	7.92588e-20
ENSMUSG00000008682	Rpl10	protein_coding	434434	3791.61	4218.44	4354.67	9994.43	8461.69	13940.7	7460.26	1.38922	0.14546	9.55051	1.29059e-21	7.92588e-20
ENSMUSG00000037242	Clic4	protein_coding	29876	466.414	532.679	303.144	1298.57	1376.6	1451.17	904.762	1.6661	0.174849	9.52877	1.59155e-21	9.74146e-20
ENSMUSG00000005087	Cd44	protein_coding	12505	115.737	102.761	74.0326	447.745	392.769	390.15	253.866	2.07293	0.219156	9.4587	3.11788e-21	1.90201e-19
ENSMUSG00000086583	Gm15500	transcribed_processed_pseudogene	NA	680.563	641.732	557.972	1660.34	1632.09	1324.29	1082.83	1.29761	0.1372	9.45781	3.14455e-21	1.91191e-19
ENSMUSG00000045136	Tubb2b	protein_coding	73710	370.775	371.198	561.868	75.9269	102.005	95.1585	262.822	-2.25597	0.239062	-9.43674	3.84559e-21	2.3304e-19
ENSMUSG00000021003	Galc	protein_coding	14420	988.271	1051.73	1034.9	2167.27	2088.73	2713.6	1674.08	1.17918	0.124979	9.43504	3.90833e-21	2.36061e-19
ENSMUSG00000046447	Camk2n1	protein_coding	66259	1462.31	1492.13	987.361	395.266	414.695	493.238	874.167	-1.59982	0.170285	-9.39498	5.72314e-21	3.44537e-19
ENSMUSG00000030577	Cd22	protein_coding	NA	723.531	533.728	818.255	1826.71	1726.47	1914.27	1257.16	1.39408	0.148514	9.38689	6.17957e-21	3.70795e-19
ENSMUSG00000012405	Rpl15	protein_coding	66480	774.816	727.715	726.298	1592.23	1511.02	1568.53	1150.1	1.06678	0.113714	9.3812	6.52245e-21	3.90089e-19
ENSMUSG00000012405	Rpl15	protein_coding	100043670	774.816	727.715	726.298	1592.23	1511.02	1568.53	1150.1	1.06678	0.113714	9.3812	6.52245e-21	3.90089e-19
ENSMUSG00000012405	Rpl15	protein_coding	100043805	774.816	727.715	726.298	1592.23	1511.02	1568.53	1150.1	1.06678	0.113714	9.3812	6.52245e-21	3.90089e-19
ENSMUSG00000045594	Glb1	protein_coding	12091	961.243	1091.57	900.08	2205.23	2923.84	4255.17	2056.19	1.66755	0.178027	9.36683	7.47419e-21	4.45554e-19
ENSMUSG00000001289	Pfdn5	protein_coding	56612	1173.31	1296.05	1277.26	2882.99	2345.17	2685.06	1943.31	1.07877	0.115229	9.36196	7.82705e-21	4.65074e-19
ENSMUSG00000034854	Mfsd12	protein_coding	73822	958.471	1112.54	910.99	2062.31	2152.6	2547.08	1624	1.18133	0.126715	9.32278	1.13333e-20	6.71234e-19
ENSMUSG00000017466	Timp2	protein_coding	21858	10513.4	11075.1	10455	20751.5	22648.1	31662.4	17850.9	1.22788	0.131932	9.30692	1.31591e-20	7.76621e-19
ENSMUSG00000017760	Ctsa	protein_coding	19025	18168	20278.5	21210.7	36626.9	38156.7	47251	30282	1.03244	0.110936	9.30661	1.31976e-20	7.76621e-19
ENSMUSG00000036949	Slc39a12	protein_coding	277468	558.588	494.93	539.269	187.584	139.185	130.05	341.601	-1.79757	0.193378	-9.29561	1.46358e-20	8.58493e-19
ENSMUSG00000045817	Zfp36l2	protein_coding	12193	17563.6	19593.8	18804.3	10540.4	10836.4	10814.8	14692.2	-0.797681	0.0858735	-9.28902	1.55713e-20	9.1045e-19
ENSMUSG00000022636	Alcam	protein_coding	11658	97.7183	93.3237	54.5503	345.021	397.535	585.225	262.229	2.43281	0.26208	9.2827	1.65242e-20	9.63085e-19
ENSMUSG00000030589	Rasgrp4	protein_coding	233046	485.819	543.165	780.069	138.455	176.365	130.05	375.654	-2.01647	0.217316	-9.27897	1.71125e-20	9.94206e-19
ENSMUSG00000019699	Akt3	protein_coding	NA	1000.75	1011.88	709.933	2225.33	2180.25	2229.88	1559.67	1.28595	0.1386	9.27816	1.72425e-20	9.98593e-19
ENSMUSG00000045730	Adrb2	protein_coding	11555	4146.44	4981.81	3605	1900.41	1677.85	2007.84	3053.22	-1.18934	0.128257	-9.27311	1.80794e-20	1.04376e-18
ENSMUSG00000080921	Rpl38-ps2	processed_pseudogene	NA	173.952	184.55	166.768	634.213	468.081	737.478	394.174	1.80577	0.19503	9.25894	2.06472e-20	1.18825e-18
ENSMUSG00000022415	Syngr1	protein_coding	20972	4064.66	4450.18	4531.57	7907.56	7899.23	7555.59	6068.13	0.840924	0.0908843	9.25269	2.18921e-20	1.25595e-18
ENSMUSG00000063234	Gpr84	protein_coding	80910	1007.68	1019.22	816.696	2072.36	2019.14	2464.61	1566.62	1.2044	0.130282	9.24459	2.36137e-20	1.35048e-18
ENSMUSG00000043415	Otud1	protein_coding	71198	1533.69	1328.55	1138.54	2905.32	2918.12	3655.67	2246.65	1.24307	0.134586	9.23624	2.55313e-20	1.4556e-18
ENSMUSG00000025161	Slc16a3	protein_coding	NA	747.787	706.744	522.124	1616.8	1767.46	2437.64	1299.76	1.55704	0.168589	9.23575	2.56485e-20	1.45775e-18
ENSMUSG00000097558	Gm26902	lincRNA	NA	3.46519	2.09716	0.77929	101.608	119.165	149.082	62.6994	5.83074	0.632339	9.22091	2.94578e-20	1.66906e-18
ENSMUSG00000025402	Nab2	protein_coding	17937	562.746	579.865	384.19	1438.14	1293.66	1771.53	1005.02	1.56003	0.169253	9.21716	3.05068e-20	1.72316e-18
ENSMUSG00000036894	Rap2b	protein_coding	74012	154.547	118.49	122.349	395.266	576.76	536.06	317.245	1.92665	0.209096	9.21421	3.13583e-20	1.76581e-18
ENSMUSG00000020460	Rps27a	protein_coding	78294	1890.61	1863.33	2405.67	4659.45	4063.06	4559.68	3240.3	1.1079	0.120288	9.21041	3.24889e-20	1.82386e-18
ENSMUSG00000020460	Rps27a	protein_coding	667035	1890.61	1863.33	2405.67	4659.45	4063.06	4559.68	3240.3	1.1079	0.120288	9.21041	3.24889e-20	1.82386e-18
ENSMUSG00000000686	Abhd15	protein_coding	67477	1469.93	1898.98	1682.49	604.065	770.284	689.899	1185.94	-1.28921	0.140043	-9.20579	3.39177e-20	1.89825e-18
ENSMUSG00000074794	Arrdc3	protein_coding	105171	2005.65	1815.09	1680.15	854.177	727.385	877.044	1326.58	-1.16457	0.126697	-9.19179	3.86364e-20	2.15574e-18
ENSMUSG00000011752	Pgam1	protein_coding	18648	681.256	644.877	596.157	1438.14	1348	1712.85	1070.21	1.22444	0.133222	9.19092	3.89512e-20	2.1667e-18
ENSMUSG00000039115	Itga9	protein_coding	104099	5565.78	4680.87	5734.02	2868.47	2399.51	2396.41	3940.84	-1.06007	0.115536	-9.17524	4.50558e-20	2.49868e-18
ENSMUSG00000031217	Efnb1	protein_coding	13641	1147.67	1334.84	1149.45	420.948	497.634	547.161	849.618	-1.31143	0.143109	-9.16388	5.0066e-20	2.76815e-18
ENSMUSG00000040268	Plekha1	protein_coding	101476	1801.2	1755.32	1656.77	3162.13	3331.86	3754	2576.88	0.974184	0.106374	9.15808	5.28268e-20	2.912e-18
ENSMUSG00000022353	Mtss1	protein_coding	211401	3104.11	3060.81	3249.64	1706.12	1286.03	1382.97	2298.28	-1.10553	0.120726	-9.1573	5.32097e-20	2.9243e-18
ENSMUSG00000056498	Tmem154	protein_coding	320782	121.282	93.3237	57.6675	359.536	645.399	494.824	295.339	2.46048	0.268888	9.15057	5.66347e-20	3.10321e-18
ENSMUSG00000038068	Rnf144b	protein_coding	NA	1122.03	1156.59	928.135	2272.22	2495.8	3316.27	1881.84	1.33311	0.146113	9.12388	7.24807e-20	3.95961e-18
ENSMUSG00000019876	Pkib	protein_coding	NA	347.905	382.732	278.986	926.755	891.356	859.599	614.555	1.41038	0.15474	9.1145	7.90328e-20	4.3047e-18
ENSMUSG00000040276	Pacsin1	protein_coding	NA	189.199	126.878	105.983	1141.14	1322.26	2115.69	833.524	3.43707	0.377245	9.11097	8.1651e-20	4.43411e-18
ENSMUSG00000084106	Gm6136	processed_pseudogene	NA	523.936	517.999	595.378	1237.16	1188.79	1210.1	878.894	1.15022	0.126385	9.10096	8.95401e-20	4.84814e-18
ENSMUSG00000022887	Masp1	protein_coding	17174	135.835	143.656	56.8882	571.685	521.467	643.906	345.573	2.37183	0.260678	9.09871	9.14134e-20	4.93498e-18
ENSMUSG00000017400	Stac2	protein_coding	217154	0.693037	6.29149	1.55858	81.5097	154.438	152.254	66.1241	5.66767	0.625058	9.06743	1.2186e-19	6.55932e-18
ENSMUSG00000024529	Lox	protein_coding	NA	12.4747	2.09716	12.4686	528.138	1643.53	1034.06	538.794	6.86309	0.758889	9.04361	1.5158e-19	8.13509e-18
ENSMUSG00000026866	Kynu	protein_coding	70789	26.3354	31.4574	27.2752	163.019	196.384	206.177	108.441	2.73887	0.303623	9.02063	1.87012e-19	1.00073e-17
ENSMUSG00000018428	Akap1	protein_coding	NA	526.708	515.902	650.707	1268.43	1392.8	1776.29	1021.81	1.38707	0.153824	9.01725	1.92873e-19	1.02909e-17
ENSMUSG00000035711	Dok3	protein_coding	27261	1217.67	1506.81	1442.47	623.047	473.801	394.908	943.117	-1.47726	0.163883	-9.01409	1.98507e-19	1.05607e-17
ENSMUSG00000075225	Ccdc162	protein_coding	75973	503.145	381.684	423.155	129.522	123.932	109.432	278.478	-1.84638	0.205016	-9.00603	2.13658e-19	1.13338e-17
ENSMUSG00000029816	Gpnmb	protein_coding	93695	75.5411	32.506	5.45503	13036	7883.02	33338.8	9061.88	8.89874	0.988709	9.00036	2.24975e-19	1.18996e-17
ENSMUSG00000028494	Plin2	protein_coding	11520	454.633	498.076	584.468	1234.93	1281.27	1855.59	984.827	1.50559	0.167341	8.99717	2.31619e-19	1.22157e-17
ENSMUSG00000068267	Cenpb	protein_coding	12616	1094.31	1101.01	999.829	2181.78	1980.05	2209.26	1594.37	0.995213	0.110689	8.99105	2.44877e-19	1.28778e-17
ENSMUSG00000034574	Daam1	protein_coding	208846	1122.03	1001.4	994.374	1972.98	2123.05	2147.41	1560.21	1.00067	0.111456	8.97815	2.75351e-19	1.4439e-17
ENSMUSG00000020388	Pdlim4	protein_coding	30794	1284.2	1464.87	1449.48	692.275	574.853	575.709	1006.9	-1.18636	0.132354	-8.96359	3.14271e-19	1.64328e-17
ENSMUSG00000035666	Gtf3c4	protein_coding	269252	1593.99	1315.97	1239.07	2819.34	3637.88	4751.58	2559.64	1.43237	0.16005	8.94951	3.57066e-19	1.86173e-17
ENSMUSG00000042846	Lrrtm3	protein_coding	216028	3.46519	0	3.11716	108.307	109.632	112.604	56.1877	5.52335	0.617316	8.94736	3.64082e-19	1.89292e-17
ENSMUSG00000022312	Eif3h	protein_coding	68135	1220.44	1355.82	1412.85	3001.34	2460.52	3327.38	2129.73	1.13878	0.127293	8.94617	3.68042e-19	1.90808e-17
ENSMUSG00000084319	Tpt1-ps3	processed_pseudogene	NA	741.55	807.408	834.62	1715.05	1550.1	1944.41	1265.52	1.12676	0.126108	8.9349	4.07537e-19	2.10687e-17
ENSMUSG00000068240	Gm11808	protein_coding	NA	570.37	519.048	472.25	1363.33	1380.41	1072.12	896.255	1.2906	0.144459	8.93399	4.1091e-19	2.11833e-17
ENSMUSG00000039013	Siglecf	protein_coding	NA	685.414	662.703	816.696	1565.43	2065.85	2881.72	1446.3	1.58699	0.177679	8.93179	4.19182e-19	2.1549e-17
ENSMUSG00000026773	Pfkfb3	protein_coding	170768	6637.22	6738.18	5901.56	11576.6	11183.4	13235	9211.99	0.900698	0.100995	8.91824	4.73754e-19	2.42862e-17
ENSMUSG00000070738	Dgkd	protein_coding	227333	6866.61	6795.85	7158.56	11581.1	12426.6	14104.1	9822.12	0.871844	0.0978954	8.90587	5.29675e-19	2.7077e-17
ENSMUSG00000042659	Arrdc4	protein_coding	66412	796.3	557.845	658.5	1502.91	2031.53	2718.36	1377.57	1.63221	0.183512	8.89434	5.87696e-19	2.99594e-17
ENSMUSG00000026473	Glul	protein_coding	14645	23738.6	26025.8	24954.4	13043.8	14922.4	14614.8	19550	-0.811244	0.0913464	-8.88096	6.62868e-19	3.36976e-17
ENSMUSG00000043008	Klhl6	protein_coding	239743	1772.79	1451.24	1481.43	3006.93	3309.93	3909.43	2488.62	1.11814	0.126177	8.86165	7.88417e-19	3.9969e-17
ENSMUSG00000040016	Ptger3	protein_coding	19218	225.237	187.696	175.34	4.46629	24.7864	3.17195	103.45	-4.07621	0.460504	-8.85163	8.62539e-19	4.36059e-17
ENSMUSG00000041488	Stx3	protein_coding	20908	142.766	175.113	118.452	500.224	469.988	467.863	312.401	1.7272	0.195142	8.85098	8.67533e-19	4.37375e-17
ENSMUSG00000022895	Ets2	protein_coding	23872	985.499	939.529	941.382	1951.77	2246.03	3146.57	1701.8	1.35546	0.153193	8.84805	8.9063e-19	4.47786e-17
ENSMUSG00000030986	Dhx32	protein_coding	101437	830.952	723.521	720.843	1642.48	1747.44	1482.89	1191.35	1.09896	0.124476	8.82863	1.05963e-18	5.31294e-17
ENSMUSG00000059070	Rpl18	protein_coding	NA	2390.29	2581.61	2696.34	5211.04	4376.7	4994.24	3708.37	0.92705	0.1051	8.82068	1.13766e-18	5.68863e-17
ENSMUSG00000000753	Serpinf1	protein_coding	20317	936.987	796.922	768.38	307.057	339.383	233.138	563.644	-1.50039	0.170238	-8.81347	1.21331e-18	6.05037e-17
ENSMUSG00000057863	Rpl36	protein_coding	54217	1781.11	2092.97	2227.21	5496.88	4225.12	3996.66	3303.32	1.16968	0.132898	8.80137	1.35155e-18	6.7214e-17
ENSMUSG00000057863	Rpl36	protein_coding	100043718	1781.11	2092.97	2227.21	5496.88	4225.12	3996.66	3303.32	1.16968	0.132898	8.80137	1.35155e-18	6.7214e-17
ENSMUSG00000024349	Tmem173	protein_coding	72512	7250.56	7213.19	6743.98	3728.23	4268.02	3668.36	5478.72	-0.861671	0.0980254	-8.79029	1.49175e-18	7.39852e-17
ENSMUSG00000067577	A430093F15Rik	protein_coding	NA	0.693037	2.09716	2.33787	98.2583	106.772	144.324	59.0804	6.1419	0.699053	8.78603	1.54939e-18	7.66363e-17
ENSMUSG00000028673	Fuca1	protein_coding	71665	1998.03	2200.97	2084.6	3698.09	3779.92	4247.24	3001.47	0.899737	0.102421	8.78466	1.56837e-18	7.7366e-17
ENSMUSG00000058013	2023-09-11	protein_coding	52398	527.401	507.513	486.277	1016.08	1589.19	1635.14	960.267	1.47796	0.168451	8.77386	1.7265e-18	8.49375e-17
ENSMUSG00000018459	Slc13a3	protein_coding	114644	648.683	687.869	547.841	222.198	234.517	217.279	426.398	-1.48026	0.168899	-8.76415	1.88194e-18	9.23364e-17
ENSMUSG00000032959	Pebp1	protein_coding	23980	295.234	298.846	397.438	840.779	841.784	948.413	603.749	1.40534	0.160472	8.75755	1.99536e-18	9.76391e-17
ENSMUSG00000019823	Mical1	protein_coding	171580	968.866	997.201	833.84	2007.6	1853.26	2466.19	1521.16	1.17498	0.134186	8.75632	2.01726e-18	9.84479e-17
ENSMUSG00000030691	Fchsd2	protein_coding	207278	8258.93	7469.04	8052.4	4732.03	4569.27	4451.83	6255.59	-0.789984	0.0902926	-8.74915	2.14959e-18	1.04349e-16
ENSMUSG00000031447	Lamp1	protein_coding	16783	17658.6	18103.8	15750.2	29842.6	28720.7	32442.7	23753.1	0.820988	0.0938346	8.74931	2.14662e-18	1.04349e-16
ENSMUSG00000022240	Ctnnd2	protein_coding	18163	768.578	982.521	1174.39	269.094	371.796	214.107	630.081	-1.7655	0.202581	-8.71502	2.90715e-18	1.40751e-16
ENSMUSG00000037370	Enpp1	protein_coding	NA	330.579	375.392	307.04	736.937	1020.05	1116.53	647.755	1.50461	0.172681	8.71323	2.95343e-18	1.42614e-16
ENSMUSG00000052459	Atp6v1a	protein_coding	11964	1505.28	1463.82	1435.45	2853.96	2778.93	3712.77	2291.7	1.08372	0.124697	8.69086	3.59722e-18	1.72789e-16
ENSMUSG00000026806	Ddx31	protein_coding	227674	1118.56	912.266	1212.58	2112.55	2566.34	2808.76	1788.51	1.20484	0.138766	8.68251	3.87144e-18	1.85474e-16
ENSMUSG00000051439	Cd14	protein_coding	12475	4003.68	4477.44	4285.32	7668.62	7113.69	8373.95	5987.11	0.858886	0.0989695	8.6783	4.01743e-18	1.91966e-16
ENSMUSG00000026600	Soat1	protein_coding	20652	4121.49	3634.38	3435.11	7403.99	6650.38	8838.64	5680.66	1.03178	0.119111	8.66234	4.62172e-18	2.20266e-16
ENSMUSG00000031714	Gab1	protein_coding	14388	2987.68	2877.31	3359.52	1608.98	1490.04	1692.24	2335.96	-0.946659	0.109334	-8.65842	4.78329e-18	2.27374e-16
ENSMUSG00000040713	Creg1	protein_coding	433375	5293.42	5481.98	5345.93	10199.9	8727.67	11073.3	7687.03	0.895665	0.103556	8.6491	5.19062e-18	2.46097e-16
ENSMUSG00000008668	Rps18	protein_coding	20084	2463.75	2739.94	2766.48	7151.64	4616.94	6937.06	4445.97	1.23047	0.142289	8.64766	5.2564e-18	2.48572e-16
ENSMUSG00000025969	Nrp2	protein_coding	18187	2844.92	2794.47	2612.96	4729.8	5862.93	6741.98	4264.51	1.07024	0.123939	8.63518	5.86344e-18	2.76564e-16
ENSMUSG00000004530	Coro1c	protein_coding	23790	2106.83	2367.7	1945.89	3957.13	4026.83	4734.14	3189.75	0.986092	0.114324	8.62544	6.38461e-18	3.00372e-16
ENSMUSG00000018920	Cxcl16	protein_coding	66102	1263.41	1580.21	1353.63	2735.6	2867.59	3623.95	2237.4	1.13643	0.132171	8.59814	8.10162e-18	3.80174e-16
ENSMUSG00000024962	Vegfb	protein_coding	22340	1450.53	1427.12	1310.77	2702.1	2525.35	2543.9	1993.3	0.891972	0.103795	8.59362	8.4269e-18	3.93446e-16
ENSMUSG00000038331	Satb2	protein_coding	212712	101.183	98.5666	63.9018	275.793	485.241	545.575	261.71	2.30868	0.268651	8.59362	8.42746e-18	3.93446e-16
ENSMUSG00000026796	Fam129b	protein_coding	227737	623.734	620.76	565.765	1336.54	1183.07	1289.4	936.544	1.0729	0.124979	8.58461	9.1143e-18	4.2443e-16
ENSMUSG00000022186	Oxct1	protein_coding	67041	4309.31	4528.82	4341.43	7330.29	7480.72	8542.06	6088.77	0.824991	0.096117	8.5832	9.22696e-18	4.28585e-16
ENSMUSG00000045672	Col27a1	protein_coding	373864	15982.8	17167.4	16930.9	9684.03	9551.34	7703.08	12836.6	-0.894036	0.104419	-8.56199	1.10934e-17	5.13975e-16
ENSMUSG00000055435	Maf	protein_coding	17132	17843.6	19307.5	16125.9	9764.42	10294	8464.35	13633.3	-0.900913	0.105242	-8.56041	1.12463e-17	5.19744e-16
ENSMUSG00000102856	RP23-122P5.3	TEC	NA	623.041	446.696	407.569	1298.57	1213.58	1766.78	959.372	1.53027	0.179106	8.54395	1.29708e-17	5.97932e-16
ENSMUSG00000015980	Lrrc27	protein_coding	76612	65.1455	70.2549	23.3787	303.708	316.503	377.462	192.742	2.65766	0.311084	8.54323	1.30523e-17	6.00175e-16
ENSMUSG00000009731	Kcnd1	protein_coding	16506	1810.21	1675.63	2008.23	836.312	963.809	796.16	1348.39	-1.07937	0.126368	-8.54145	1.32552e-17	6.07977e-16
ENSMUSG00000016239	Lonrf3	protein_coding	74365	1432.51	1383.08	1539.1	3042.66	2700.76	2589.9	2114.67	0.93643	0.109639	8.54107	1.32988e-17	6.08453e-16
ENSMUSG00000017724	Etv4	protein_coding	18612	33.2658	42.9918	28.0544	158.553	274.557	225.208	127.105	2.67021	0.312748	8.53791	1.36671e-17	6.23746e-16
ENSMUSG00000016528	Mapkapk2	protein_coding	17164	2881.65	2506.11	2283.32	4661.69	5103.13	5971.2	3901.18	1.03568	0.121498	8.52427	1.53779e-17	7.00076e-16
ENSMUSG00000096971	4930556M19Rik	lincRNA	NA	16.6329	35.6518	28.0544	174.185	183.991	196.661	105.863	2.81082	0.329854	8.5214	1.57638e-17	7.15862e-16
ENSMUSG00000038872	Zfhx3	protein_coding	11906	46172.2	39686.7	43889.6	26075.3	22948.4	20603.4	33229.3	-0.897906	0.105443	-8.51558	1.65754e-17	7.5086e-16
ENSMUSG00000027035	Cers6	protein_coding	241447	760.262	677.383	691.23	1476.11	1583.47	2228.3	1236.12	1.3096	0.153802	8.51486	1.66792e-17	7.53692e-16
ENSMUSG00000024608	Rps14	protein_coding	20044	1858.03	2418.03	2599.71	6061.87	4582.62	4875.29	3732.59	1.17504	0.138103	8.50846	1.76263e-17	7.92575e-16
ENSMUSG00000024608	Rps14	protein_coding	102634709	1858.03	2418.03	2599.71	6061.87	4582.62	4875.29	3732.59	1.17504	0.138103	8.50846	1.76263e-17	7.92575e-16
ENSMUSG00000029648	Flt1	protein_coding	14254	598.784	378.538	423.934	2357.08	2683.6	4001.42	1740.56	2.68849	0.31597	8.50867	1.75944e-17	7.92575e-16
ENSMUSG00000022508	Bcl6	protein_coding	12053	499.68	502.27	443.416	1189.15	1006.71	1536.81	863.006	1.3662	0.160677	8.50276	1.85135e-17	8.30428e-16
ENSMUSG00000036611	Eepd1	protein_coding	67484	571.756	541.068	587.585	1316.44	1094.41	1476.54	931.301	1.18977	0.140524	8.46665	2.52555e-17	1.13008e-15
ENSMUSG00000047881	Rell1	protein_coding	100532	155.933	127.927	102.087	457.794	390.862	624.874	309.913	1.92642	0.2278	8.45664	2.75196e-17	1.22838e-15
ENSMUSG00000028692	Akr1a1	protein_coding	58810	4487.42	4616.9	4575.99	7932.13	7663.76	9528.54	6467.46	0.876471	0.103681	8.45355	2.82577e-17	1.25826e-15
ENSMUSG00000036040	Adamtsl2	protein_coding	77794	440.772	487.59	551.737	176.418	118.212	155.426	321.693	-1.72245	0.203932	-8.44622	3.00898e-17	1.33659e-15
ENSMUSG00000101191	Gm28809	antisense	NA	175.338	103.81	118.452	528.138	407.069	551.919	314.121	1.89275	0.224464	8.43233	3.38841e-17	1.50148e-15
ENSMUSG00000054404	Slfn5	protein_coding	327978	377.012	337.643	200.278	784.95	1300.33	1224.37	704.098	1.855	0.220021	8.43103	3.42624e-17	1.51458e-15
ENSMUSG00000060143	Gm10076	protein_coding	NA	124.747	114.295	123.907	400.849	343.196	417.111	254.018	1.67292	0.198577	8.42452	3.62228e-17	1.59738e-15
ENSMUSG00000001741	Il16	protein_coding	16170	3971.1	4377.83	4252.59	2398.4	2474.82	2240.98	3285.95	-0.823613	0.0978681	-8.41553	3.91108e-17	1.72059e-15
ENSMUSG00000007892	Rplp1	protein_coding	56040	9563.22	11221.9	9540.07	25806.2	21750	17226.9	15851.4	1.09541	0.130203	8.41307	3.99413e-17	1.75292e-15
ENSMUSG00000007892	Rplp1	protein_coding	279067	9563.22	11221.9	9540.07	25806.2	21750	17226.9	15851.4	1.09541	0.130203	8.41307	3.99413e-17	1.75292e-15
ENSMUSG00000000982	Ccl3	protein_coding	20302	1738.14	1006.64	849.426	7865.13	8377.8	9268.44	4850.93	2.82696	0.336387	8.40391	4.31838e-17	1.89069e-15
ENSMUSG00000060063	Alox5ap	protein_coding	11690	2523.35	2712.68	2760.25	1342.12	1544.38	1357.59	2040.06	-0.912352	0.10863	-8.39872	4.51375e-17	1.97151e-15
ENSMUSG00000032198	Dock6	protein_coding	319899	847.585	891.294	892.287	1578.83	1829.43	1738.23	1296.28	0.968442	0.115459	8.38777	4.95451e-17	2.15559e-15
ENSMUSG00000053581	Zfand2a	protein_coding	100494	590.468	503.319	534.593	1140.02	1124.92	1376.63	878.324	1.15723	0.137968	8.38767	4.95877e-17	2.15559e-15
ENSMUSG00000025579	Gaa	protein_coding	NA	3998.83	4809.84	4289.21	7898.63	8830.62	11688.6	6919.29	1.11728	0.133305	8.38141	5.22961e-17	2.26794e-15
ENSMUSG00000055485	Soga1	protein_coding	320706	44821.5	45087.9	44831	28653.5	26071.5	23558.1	35503.9	-0.783278	0.0935805	-8.3701	5.75707e-17	2.49078e-15
ENSMUSG00000038831	Ralgps1	protein_coding	241308	2386.13	2381.33	2524.9	1376.73	1091.55	1011.85	1795.42	-1.06563	0.127354	-8.36745	5.88762e-17	2.54126e-15
ENSMUSG00000040723	Rcsd1	protein_coding	226594	7830.63	8951.74	9249.39	5044.67	4922	4949.83	6824.71	-0.803214	0.0960009	-8.36673	5.9237e-17	2.55081e-15
ENSMUSG00000015340	Cybb	protein_coding	13058	1557.95	1349.52	1094.12	3699.2	2789.42	2835.72	2220.99	1.2204	0.145962	8.36111	6.21301e-17	2.66912e-15
ENSMUSG00000035376	Ptplb	protein_coding	70757	390.873	363.858	295.351	836.312	858.943	1192.65	656.332	1.45651	0.174375	8.35275	6.669e-17	2.8583e-15
ENSMUSG00000031029	Eif3f	protein_coding	66085	1423.5	1594.89	1575.72	3054.94	2951.49	4297.99	2483.09	1.16437	0.139513	8.34597	7.06325e-17	3.0202e-15
ENSMUSG00000030516	Tjp1	protein_coding	21872	12273.7	10041.2	10966.2	6038.42	6567.44	5934.72	8636.94	-0.84392	0.101358	-8.32614	8.35233e-17	3.56308e-15
ENSMUSG00000033207	Mamdc2	protein_coding	71738	24.9493	8.38865	3.89645	1252.79	1935.24	4802.33	1337.93	7.73511	0.929098	8.32539	8.40487e-17	3.57715e-15
ENSMUSG00000040907	Atp1a3	protein_coding	NA	329.886	473.959	158.975	4160.35	5542.62	8576.95	3207.12	4.24776	0.511264	8.30834	9.70482e-17	4.12083e-15
ENSMUSG00000040596	Pogk	protein_coding	NA	1067.97	1063.26	1289.73	2080.17	2539.65	2818.28	1809.84	1.11924	0.134718	8.30806	9.72773e-17	4.121e-15
ENSMUSG00000028970	Abcb1b	protein_coding	18669	825.407	862.982	968.658	1665.93	1747.44	1796.91	1311.22	0.971067	0.116964	8.30227	1.02138e-16	4.31693e-15
ENSMUSG00000057914	Cacnb2	protein_coding	12296	776.202	694.161	843.192	315.99	312.69	339.399	546.939	-1.2604	0.151862	-8.29963	1.04435e-16	4.40383e-15
ENSMUSG00000063142	Kcnma1	protein_coding	16531	919.661	811.602	921.9	1741.85	1633.04	1898.41	1321.08	0.988351	0.119311	8.28384	1.19262e-16	5.01751e-15
ENSMUSG00000056069	Fam105a	protein_coding	223433	7392.63	7120.92	8005.65	4631.54	4231.8	4196.49	5929.84	-0.78594	0.0949547	-8.277	1.26313e-16	5.30196e-15
ENSMUSG00000001751	Naglu	protein_coding	27419	2866.4	2776.64	2679.2	5000.01	5680.85	7842.65	4474.29	1.1535	0.139378	8.27606	1.27319e-16	5.33194e-15
ENSMUSG00000024232	Bambi	protein_coding	68010	36.0379	39.8461	31.1716	199.866	158.251	318.781	130.659	2.65737	0.321117	8.27541	1.28012e-16	5.34876e-15
ENSMUSG00000079481	Nhsl2	protein_coding	100042480	2081.88	1773.15	1677.03	972.534	758.845	731.135	1332.43	-1.16662	0.141052	-8.27082	1.33046e-16	5.54642e-15
ENSMUSG00000042724	Map3k9	protein_coding	338372	2723.64	2692.76	2342.55	1422.51	1380.41	1363.94	1987.63	-0.896468	0.108487	-8.2634	1.41582e-16	5.88885e-15
ENSMUSG00000058655	Eif4b	protein_coding	75705	3733.39	3941.62	3786.57	7259.95	7535.06	11518.9	6295.92	1.19849	0.145109	8.25924	1.46597e-16	6.08361e-15
ENSMUSG00000024168	Tmem204	protein_coding	407831	1068.66	939.529	1199.33	472.31	347.963	252.17	713.327	-1.57484	0.191048	-8.24317	1.67709e-16	6.94397e-15
ENSMUSG00000026832	Cytip	protein_coding	227929	108.807	201.328	130.141	544.887	450.921	601.085	339.528	1.8669	0.226805	8.23128	1.85219e-16	7.65168e-15
ENSMUSG00000039252	Lgi2	protein_coding	246316	15.2468	9.43723	9.35148	243.413	1461.44	1202.17	490.177	6.40967	0.779138	8.22662	1.92574e-16	7.93762e-15
ENSMUSG00000037411	Serpine1	protein_coding	18787	684.721	975.181	604.729	2133.77	1627.32	2171.2	1366.15	1.39105	0.169126	8.22492	1.95318e-16	8.0326e-15
ENSMUSG00000057666	Gapdh	protein_coding	14433	859.366	760.221	593.04	1740.74	1839.91	1527.29	1220.09	1.20784	0.146935	8.22029	2.03009e-16	8.33021e-15
ENSMUSG00000057666	Gapdh	protein_coding	100042025	859.366	760.221	593.04	1740.74	1839.91	1527.29	1220.09	1.20784	0.146935	8.22029	2.03009e-16	8.33021e-15
ENSMUSG00000022876	Samsn1	protein_coding	67742	2305.04	2138.06	2315.27	3932.57	3749.42	4282.13	3120.41	0.822767	0.100163	8.2143	2.13401e-16	8.73701e-15
ENSMUSG00000037936	Scarb1	protein_coding	20778	820.556	679.481	988.14	1696.07	2313.71	1953.92	1408.65	1.26003	0.153546	8.20625	2.28206e-16	9.32233e-15
ENSMUSG00000038390	Gpr162	protein_coding	14788	267.512	397.412	406.01	877.625	935.209	1032.47	652.707	1.41187	0.17213	8.20235	2.35732e-16	9.60829e-15
ENSMUSG00000032280	Tle3	protein_coding	21887	8259.62	9001.02	7956.55	5030.16	4854.32	5106.84	6701.42	-0.750319	0.0915083	-8.19947	2.41451e-16	9.81956e-15
ENSMUSG00000079139	Gm4204	processed_pseudogene	NA	271.671	245.368	295.351	631.98	656.839	681.969	463.863	1.27535	0.155873	8.18194	2.79308e-16	1.1334e-14
ENSMUSG00000060739	Nsa2	protein_coding	59050	1310.53	1232.08	1438.57	2790.31	2307.04	2613.69	1948.7	0.952589	0.116519	8.17541	2.94855e-16	1.19384e-14
ENSMUSG00000060739	Nsa2	protein_coding	102642514	1310.53	1232.08	1438.57	2790.31	2307.04	2613.69	1948.7	0.952589	0.116519	8.17541	2.94855e-16	1.19384e-14
ENSMUSG00000031765	Mt1	protein_coding	17748	466.414	491.785	560.31	1166.82	1104.9	1752.5	923.788	1.40309	0.172185	8.14872	3.67806e-16	1.48592e-14
ENSMUSG00000024186	Rgs11	protein_coding	50782	39.5031	98.5666	49.8746	298.125	302.203	401.252	198.254	2.43189	0.29879	8.13913	3.98125e-16	1.60487e-14
ENSMUSG00000036158	Prickle1	protein_coding	NA	293.155	240.125	215.084	568.335	763.611	899.248	496.593	1.57196	0.19353	8.12254	4.5653e-16	1.83626e-14
ENSMUSG00000016541	Atxn10	protein_coding	54138	1540.62	1501.57	1536.76	2610.54	2606.38	2764.35	2093.37	0.800821	0.0988322	8.10283	5.36936e-16	2.15493e-14
ENSMUSG00000071068	Treml2	protein_coding	328833	553.737	478.153	461.34	1132.2	980.969	1186.31	798.785	1.14076	0.140831	8.10018	5.48799e-16	2.19772e-14
ENSMUSG00000061175	Fnip2	protein_coding	329679	3324.5	3481.29	3726.57	6263.97	6180.39	8247.07	5203.96	0.973508	0.120364	8.08802	6.06422e-16	2.42317e-14
ENSMUSG00000028416	Bag1	protein_coding	12017	1817.84	1844.45	1814.97	3586.43	3254.64	2999.08	2552.9	0.846049	0.104651	8.08451	6.24166e-16	2.48864e-14
ENSMUSG00000090675	Olfr111	protein_coding	NA	144.152	198.182	222.098	721.305	456.641	821.535	427.319	1.82383	0.225751	8.07892	6.53406e-16	2.59956e-14
ENSMUSG00000045294	Insig1	protein_coding	231070	379.784	330.303	260.283	810.631	841.784	785.058	567.974	1.32872	0.164598	8.07252	6.88647e-16	2.73382e-14
ENSMUSG00000014602	Kif1a	protein_coding	16560	246.028	314.574	206.512	1338.77	1620.65	2675.54	1067.01	2.87758	0.35703	8.05977	7.64407e-16	3.02801e-14
ENSMUSG00000068523	Gng5	protein_coding	14707	731.847	816.845	823.71	1438.14	1565.36	1630.38	1167.71	0.966048	0.119885	8.05811	7.74835e-16	3.06269e-14
ENSMUSG00000068523	Gng5	protein_coding	100043507	731.847	816.845	823.71	1438.14	1565.36	1630.38	1167.71	0.966048	0.119885	8.05811	7.74835e-16	3.06269e-14
ENSMUSG00000068523	Gng5	protein_coding	102637566	731.847	816.845	823.71	1438.14	1565.36	1630.38	1167.71	0.966048	0.119885	8.05811	7.74835e-16	3.06269e-14
ENSMUSG00000068523	Gng5	protein_coding	102641276	731.847	816.845	823.71	1438.14	1565.36	1630.38	1167.71	0.966048	0.119885	8.05811	7.74835e-16	3.06269e-14
ENSMUSG00000068523	Gng5	protein_coding	102641890	731.847	816.845	823.71	1438.14	1565.36	1630.38	1167.71	0.966048	0.119885	8.05811	7.74835e-16	3.06269e-14
ENSMUSG00000068523	Gng5	protein_coding	102642859	731.847	816.845	823.71	1438.14	1565.36	1630.38	1167.71	0.966048	0.119885	8.05811	7.74835e-16	3.06269e-14
ENSMUSG00000024013	Fgd2	protein_coding	NA	15201.1	17985.3	17712.5	10136.2	8689.53	7395.4	12853.3	-0.956448	0.118836	-8.04848	8.38255e-16	3.30623e-14
ENSMUSG00000027514	Zbp1	protein_coding	58203	90.0949	71.3035	62.3432	237.83	406.115	320.367	198.009	2.1055	0.261914	8.0389	9.06448e-16	3.56751e-14
ENSMUSG00000019872	Smpdl3a	protein_coding	57319	293.155	309.331	264.959	748.103	611.08	800.917	504.591	1.31492	0.163592	8.0378	9.14684e-16	3.5922e-14
ENSMUSG00000028525	Pde4b	protein_coding	18578	1033.32	1026.56	1341.16	524.789	484.288	399.666	801.63	-1.26805	0.157768	-8.03744	9.17339e-16	3.59491e-14
ENSMUSG00000038023	Atp6v0a2	protein_coding	21871	5703	6007.32	5971.7	3682.45	3610.23	3460.6	4739.22	-0.716997	0.0893362	-8.02583	1.00843e-15	3.94342e-14
ENSMUSG00000042349	Ikbke	protein_coding	56489	51.2848	40.8947	24.158	186.467	314.596	207.763	137.527	2.60815	0.325456	8.01384	1.11186e-15	4.33861e-14
ENSMUSG00000063882	Uqcrh	protein_coding	66576	452.553	441.453	531.476	1125.5	940.929	1336.98	804.815	1.25197	0.156237	8.01332	1.11649e-15	4.34743e-14
ENSMUSG00000037972	Snn	protein_coding	20621	4513.06	4815.08	5063.05	2822.69	2791.33	2902.33	3817.92	-0.757119	0.0945775	-8.00527	1.192e-15	4.63161e-14
ENSMUSG00000071637	Cebpd	pseudogene	NA	1517.06	1818.24	1662.23	894.374	764.564	655.008	1218.58	-1.10723	0.138419	-7.99909	1.25345e-15	4.86003e-14
ENSMUSG00000022351	Sqle	protein_coding	20775	80.3923	90.178	86.5012	317.106	271.697	290.233	189.351	1.77616	0.222152	7.99525	1.29311e-15	5.00323e-14
ENSMUSG00000023067	Cdkn1a	protein_coding	NA	173.259	265.291	127.804	799.465	588.2	621.702	429.287	1.83469	0.229542	7.99282	1.31891e-15	5.09229e-14
ENSMUSG00000021830	Txndc16	protein_coding	70561	1361.13	1318.07	1243.75	2238.73	2392.84	2704.09	1876.43	0.901795	0.112901	7.98749	1.37715e-15	5.30595e-14
ENSMUSG00000033917	Gde1	protein_coding	56209	951.54	878.711	857.998	1616.8	1682.61	1919.03	1317.78	0.954965	0.119681	7.97926	1.47208e-15	5.65979e-14
ENSMUSG00000049517	Rps23	protein_coding	66475	7190.26	7302.32	7703.28	19995.6	16102.6	12048.7	11723.8	1.11739	0.140335	7.96233	1.68834e-15	6.47763e-14
ENSMUSG00000049517	Rps23	protein_coding	667414	7190.26	7302.32	7703.28	19995.6	16102.6	12048.7	11723.8	1.11739	0.140335	7.96233	1.68834e-15	6.47763e-14
ENSMUSG00000079049	Serpinb1c	protein_coding	380839	0	0	0	132.872	150.625	117.362	66.8099	9.78104	1.22984	7.95309	1.81915e-15	6.96491e-14
ENSMUSG00000040811	Eml2	protein_coding	72205	41.5822	58.7205	36.6266	216.615	187.804	260.1	133.575	2.28771	0.287751	7.95032	1.86033e-15	7.10772e-14
ENSMUSG00000020717	Pecam1	protein_coding	18613	1408.25	851.448	1127.63	430.997	274.557	426.627	753.252	-1.5869	0.199872	-7.93959	2.02858e-15	7.73438e-14
ENSMUSG00000066800	Rnasel	protein_coding	24014	1374.99	1298.14	1528.19	743.637	697.832	640.734	1047.25	-1.01126	0.127389	-7.93838	2.04831e-15	7.79337e-14
ENSMUSG00000030541	Idh2	protein_coding	269951	3193.52	3521.14	3392.25	1928.32	2040.11	1873.04	2658.06	-0.78974	0.0996257	-7.92707	2.24377e-15	8.50971e-14
ENSMUSG00000040710	St8sia4	protein_coding	20452	839.268	600.837	600.833	1827.83	1451.91	1508.26	1138.16	1.2283	0.154953	7.92695	2.24588e-15	8.50971e-14
ENSMUSG00000001036	Epn2	protein_coding	13855	1083.91	1028.66	1147.12	527.022	540.534	413.94	790.196	-1.13257	0.143199	-7.90912	2.59216e-15	9.80148e-14
ENSMUSG00000041841	Rpl37	protein_coding	67281	1850.41	2049.98	2383.85	5573.93	4441.53	3706.42	3334.35	1.12734	0.142649	7.9029	2.72498e-15	1.02824e-13
ENSMUSG00000041841	Rpl37	protein_coding	100502825	1850.41	2049.98	2383.85	5573.93	4441.53	3706.42	3334.35	1.12734	0.142649	7.9029	2.72498e-15	1.02824e-13
ENSMUSG00000026475	Rgs16	protein_coding	19734	24.2563	14.6801	24.158	97.1417	229.751	204.591	99.0963	3.05735	0.387467	7.89061	3.00709e-15	1.13236e-13
ENSMUSG00000028238	Atp6v0d2	protein_coding	242341	8.31645	14.6801	2.33787	382.984	658.746	1471.78	423.142	6.65202	0.843669	7.88463	3.15474e-15	1.18552e-13
ENSMUSG00000000594	Gm2a	protein_coding	14667	3204.6	3284.16	2928.57	5652.09	5647.48	7952.08	4778.16	1.03092	0.130826	7.8801	3.2711e-15	1.22673e-13
ENSMUSG00000002014	Ssr4	protein_coding	20832	1355.58	1708.14	1511.82	2732.25	2825.65	2967.36	2183.47	0.898803	0.114192	7.871	3.51809e-15	1.31666e-13
ENSMUSG00000042712	Wbp5	protein_coding	22381	226.623	257.951	246.256	794.999	695.925	509.098	455.142	1.45757	0.185607	7.85295	4.06353e-15	1.51769e-13
ENSMUSG00000024663	Rab3il1	protein_coding	74760	14249.5	14606.7	14560.3	9295.46	9479.84	8949.66	11856.9	-0.646833	0.0824328	-7.84679	4.26817e-15	1.59087e-13
ENSMUSG00000026234	Ncl	protein_coding	17975	7718.36	6939.51	6962.18	11252.8	12095.8	12007.4	9496	0.709372	0.0904443	7.84319	4.39238e-15	1.63384e-13
ENSMUSG00000029299	Abcg3	protein_coding	27405	410.278	610.274	525.242	110.541	184.945	80.8847	320.361	-2.01916	0.257798	-7.83233	4.7892e-15	1.77783e-13
ENSMUSG00000084932	Gm15156	antisense	NA	16.6329	8.38865	10.1308	147.387	122.979	90.4006	65.9865	3.3366	0.426547	7.82235	5.18472e-15	1.92076e-13
ENSMUSG00000006800	Sulf2	protein_coding	NA	727.689	702.549	617.977	2588.21	3935.31	5766.61	2389.72	2.58478	0.33077	7.81444	5.52081e-15	2.04114e-13
ENSMUSG00000086507	Adap2os	antisense	NA	2358.41	2808.1	2764.92	1498.44	1442.38	1295.74	2028	-0.902754	0.115572	-7.81115	5.66669e-15	2.09085e-13
ENSMUSG00000043885	Slc36a4	protein_coding	234967	690.265	699.404	649.928	1204.78	1429.03	1597.08	1045.08	1.05145	0.13474	7.80355	6.0188e-15	2.2163e-13
ENSMUSG00000028327	Stra6l	protein_coding	NA	0.693037	2.09716	0	85.976	99.1455	190.317	63.0381	7.23535	0.927659	7.79958	6.21142e-15	2.27806e-13
ENSMUSG00000102599	RP23-256D19.3	TEC	NA	6.93037	6.29149	7.7929	113.89	79.1257	90.4006	50.7386	3.74572	0.480244	7.79962	6.2094e-15	2.27806e-13
ENSMUSG00000097415	AU020206	lincRNA	NA	1808.13	1717.58	1447.92	3451.32	3630.25	2804	2476.54	0.992153	0.127217	7.79891	6.24433e-15	2.28555e-13
ENSMUSG00000033192	Lpcat2	protein_coding	270084	20542.3	21701.4	21697.8	13796.4	12411.3	10967	16852.7	-0.78212	0.100305	-7.79741	6.31913e-15	2.30831e-13
ENSMUSG00000078566	Bnip3	protein_coding	12176	444.237	434.113	445.754	995.982	989.548	824.707	689.057	1.08771	0.139567	7.79343	6.52127e-15	2.37741e-13
ENSMUSG00000020900	Myh10	protein_coding	77579	993.123	952.112	1048.15	1818.9	2081.1	1746.16	1439.92	0.916251	0.117599	7.79129	6.63272e-15	2.40844e-13
ENSMUSG00000028657	Ppt1	protein_coding	19063	4836.71	5254.44	5204.1	8633.33	8079.41	10005.9	7002.32	0.804405	0.103244	7.7913	6.63213e-15	2.40844e-13
ENSMUSG00000021508	Cxcl14	protein_coding	57266	47.8196	82.8379	72.474	310.407	231.657	653.422	233.103	2.55838	0.328689	7.78359	7.0493e-15	2.55464e-13
ENSMUSG00000076441	Ass1	protein_coding	11898	7.62341	15.7287	6.23432	94.9086	91.5189	185.559	66.9288	3.68669	0.473827	7.78067	7.21402e-15	2.60916e-13
ENSMUSG00000038623	Tm6sf1	protein_coding	107769	3609.34	3980.41	3507.58	1976.33	2273.67	1895.24	2873.76	-0.850919	0.109482	-7.77219	7.7138e-15	2.78442e-13
ENSMUSG00000062647	Rpl7a	protein_coding	27176	1482.41	1766.86	1658.33	3130.87	2944.81	4218.69	2533.66	1.06805	0.137442	7.77095	7.79018e-15	2.80646e-13
ENSMUSG00000044066	Cep68	protein_coding	216543	4559.49	4814.04	4480.92	2774.68	2579.69	2087.14	3549.33	-0.894953	0.115499	-7.74856	9.29441e-15	3.34179e-13
ENSMUSG00000035273	Hpse	protein_coding	15442	65.1455	26.2145	19.4823	700.091	2083.96	2306.01	866.817	5.51605	0.712833	7.7382	1.00832e-14	3.61829e-13
ENSMUSG00000027488	Snta1	protein_coding	20648	1858.73	2111.84	2262.28	1140.02	1094.41	1113.35	1596.77	-0.896441	0.115954	-7.73103	1.06676e-14	3.82052e-13
ENSMUSG00000015468	Notch4	protein_coding	18132	905.107	1514.15	1179.85	489.058	380.376	490.066	826.434	-1.40571	0.181991	-7.72405	1.12692e-14	4.02809e-13
ENSMUSG00000086067	Gm16183	antisense	NA	8.31645	14.6801	7.01361	119.473	106.772	90.4006	57.776	3.43865	0.445761	7.71411	1.21833e-14	4.34634e-13
ENSMUSG00000060550	H2-Q7	protein_coding	15018	69.3037	109.052	51.4331	224.431	441.388	645.492	256.85	2.51867	0.32654	7.71319	1.22707e-14	4.369e-13
ENSMUSG00000020277	Pfkl	protein_coding	18641	2089.51	2386.57	1899.91	3629.97	4209.87	5102.08	3219.65	1.02115	0.13259	7.7016	1.34371e-14	4.77501e-13
ENSMUSG00000052698	Tln2	protein_coding	NA	4661.37	4778.38	4805.1	7391.71	7417.8	7595.23	6108.27	0.653315	0.0848484	7.69979	1.3629e-14	4.83382e-13
ENSMUSG00000006273	Atp6v1b2	protein_coding	11966	2168.51	2234.53	2107.2	3617.69	3485.35	3990.31	2933.93	0.768317	0.0999087	7.69019	1.46916e-14	5.19692e-13
ENSMUSG00000044080	S100a1	protein_coding	20193	108.114	127.927	87.2805	348.37	329.849	345.743	224.547	1.6686	0.216983	7.69003	1.47096e-14	5.19692e-13
ENSMUSG00000026842	Abl1	protein_coding	NA	11934.8	12289.4	12437.5	8012.52	7633.25	7885.47	10032.1	-0.63975	0.0832029	-7.68904	1.48248e-14	5.22753e-13
ENSMUSG00000019818	Cd164	protein_coding	53599	16009.2	13824.5	12375.1	7598.27	8496.96	7186.05	10915	-0.858092	0.111756	-7.67826	1.61263e-14	5.67554e-13
ENSMUSG00000004891	Nes	protein_coding	18008	229.395	226.494	318.73	992.632	912.329	539.232	536.469	1.65975	0.216284	7.67396	1.66769e-14	5.85803e-13
ENSMUSG00000056313	1810011O10Rik	protein_coding	69068	145.538	68.1578	80.2669	407.549	447.108	345.743	249.06	2.02057	0.263348	7.67263	1.68507e-14	5.90776e-13
ENSMUSG00000019726	Lyst	protein_coding	17101	4135.35	3514.84	4129.46	6826.72	6354.85	6944.98	5317.7	0.772009	0.100714	7.66538	1.78306e-14	6.23934e-13
ENSMUSG00000024378	Stard4	protein_coding	170459	116.43	101.712	98.1906	289.192	381.329	334.641	220.249	1.66664	0.21752	7.66203	1.83016e-14	6.39193e-13
ENSMUSG00000020267	Hint1	protein_coding	15254	420.674	465.57	465.236	981.467	876.103	1259.26	744.719	1.2031	0.157033	7.66143	1.83877e-14	6.40978e-13
ENSMUSG00000038608	Dock10	protein_coding	210293	18326	16714.4	17891.7	10875.4	10733.5	8643.56	13864.1	-0.806692	0.105299	-7.66094	1.84575e-14	6.42189e-13
ENSMUSG00000026425	Srgap2	protein_coding	14270	36357.4	36280.9	37861.8	24495.4	24033.3	22343.2	30228.7	-0.640658	0.0836324	-7.66041	1.8534e-14	6.43624e-13
ENSMUSG00000048126	Col6a3	protein_coding	12835	4489.5	4245.71	2708.81	1794.33	1535.8	1660.52	2739.11	-1.19738	0.15656	-7.64803	2.04075e-14	7.07342e-13
ENSMUSG00000079445	B3gnt7	protein_coding	227327	58.2151	49.2833	61.5639	259.045	183.991	264.858	146.159	2.0567	0.269004	7.64561	2.07964e-14	7.19461e-13
ENSMUSG00000026285	Pdcd1	protein_coding	18566	103.263	50.3319	29.613	806.165	1226.93	1222.79	573.181	4.14757	0.543191	7.63556	2.24843e-14	7.76386e-13
ENSMUSG00000070803	Cited4	protein_coding	56222	0	3.14574	0	63.6446	116.305	182.387	60.9138	7.15822	0.937647	7.63424	2.27149e-14	7.82874e-13
ENSMUSG00000052688	5430435G22Rik	protein_coding	226421	103.956	207.619	105.983	1253.91	1904.74	3102.17	1113.06	3.90878	0.512301	7.62985	2.35028e-14	8.08506e-13
ENSMUSG00000085118	Gm15774	antisense	NA	558.588	637.537	623.432	250.112	275.51	248.998	432.363	-1.22855	0.161106	-7.62574	2.42634e-14	8.33106e-13
ENSMUSG00000061787	Rps17	protein_coding	20068	3786.76	4020.26	4127.12	8820.92	7885.88	6158.34	5799.88	0.938686	0.123129	7.62357	2.46755e-14	8.45668e-13
ENSMUSG00000022332	Khdrbs3	protein_coding	13992	2147.03	1806.71	2201.49	1007.15	1152.57	862.77	1529.62	-1.02354	0.13433	-7.61961	2.54447e-14	8.70399e-13
ENSMUSG00000029822	Osbpl3	protein_coding	71720	374.24	425.724	326.523	773.784	840.83	927.795	611.483	1.17544	0.154318	7.61699	2.59659e-14	8.86569e-13
ENSMUSG00000040612	Ildr2	protein_coding	100039795	1318.16	1322.26	1016.19	2156.1	2578.74	2658.09	1841.59	1.01567	0.133372	7.61529	2.63094e-14	8.96625e-13
ENSMUSG00000061306	Slc38a10	protein_coding	72055	5865.18	6503.3	6110.41	10004.5	9960.31	12221.5	8444.2	0.800323	0.105117	7.61363	2.66506e-14	9.06567e-13
ENSMUSG00000076431	Sox4	protein_coding	20677	3220.54	3132.11	2566.98	1715.05	1491.95	1340.15	2244.47	-0.970573	0.127523	-7.61096	2.72063e-14	9.23752e-13
ENSMUSG00000025324	Atp10a	protein_coding	11982	70.6898	47.1862	49.8746	173.069	303.156	347.329	165.217	2.28464	0.300424	7.60471	2.85541e-14	9.67718e-13
ENSMUSG00000041390	Mdfic	protein_coding	16543	323.648	264.242	259.504	809.515	586.293	740.65	497.309	1.33036	0.174979	7.60296	2.89441e-14	9.79123e-13
ENSMUSG00000020709	Adap2	protein_coding	216991	12722.8	15555.7	14533.8	8807.52	8477.89	7874.37	11328.7	-0.766513	0.100829	-7.60212	2.91314e-14	9.83643e-13
ENSMUSG00000024521	Pmaip1	protein_coding	58801	246.028	230.688	132.479	601.832	643.493	605.842	410.06	1.60506	0.211329	7.59508	3.07593e-14	1.0367e-12
ENSMUSG00000035284	Vps13c	protein_coding	320528	5387.67	4596.98	4988.24	13041.6	8049.85	10413.5	7746.3	1.07293	0.141289	7.59387	3.10483e-14	1.04451e-12
ENSMUSG00000069682	Gm10275	transcribed_processed_pseudogene	NA	1104.7	1056.97	1069.19	3226.89	2919.07	1757.26	1855.68	1.29189	0.170413	7.58097	3.42987e-14	1.15175e-12
ENSMUSG00000052160	Pld4	protein_coding	104759	16833.2	17838.5	16427.4	10582.9	11354.1	10175.6	13868.6	-0.66983	0.088574	-7.56237	3.95778e-14	1.32658e-12
ENSMUSG00000040209	Zfp704	protein_coding	170753	1049.26	875.565	1061.39	2009.83	1723.61	2204.51	1487.36	0.98874	0.130798	7.55927	4.0535e-14	1.35618e-12
ENSMUSG00000001467	Cyp51	protein_coding	13121	239.098	238.028	222.098	484.592	680.672	607.428	411.986	1.34287	0.177687	7.55752	4.10828e-14	1.372e-12
ENSMUSG00000019850	Tnfaip3	protein_coding	NA	2370.88	2166.37	2198.38	3768.43	3875.25	4932.38	3218.62	0.899428	0.119016	7.55721	4.11819e-14	1.37281e-12
ENSMUSG00000091086	Gm5428	protein_coding	432502	219.693	226.494	257.166	601.832	675.905	494.824	412.652	1.33691	0.176937	7.55585	4.16128e-14	1.38465e-12
ENSMUSG00000104000	RP23-20F10.1	lincRNA	NA	6.93037	2.09716	0	68.1109	89.6123	115.776	47.0878	4.84611	0.641824	7.55053	4.33503e-14	1.43984e-12
ENSMUSG00000045382	Cxcr4	protein_coding	12767	98.4113	157.287	106.763	854.177	706.412	1519.36	573.736	3.08903	0.409507	7.5433	4.58243e-14	1.51926e-12
ENSMUSG00000031451	Gas6	protein_coding	14456	5237.28	5243.95	4946.93	7708.81	8904.98	9344.57	6897.76	0.750427	0.0996089	7.53373	4.93114e-14	1.63191e-12
ENSMUSG00000021624	Cd180	protein_coding	17079	5330.15	4096.81	4322.72	7620.6	8951.7	10437.3	6793.21	0.973369	0.129297	7.52813	5.14714e-14	1.70032e-12
ENSMUSG00000063060	Sox7	protein_coding	20680	6.23734	1.04858	10.1308	199.866	423.275	674.039	219.1	6.18681	0.823829	7.50982	5.92074e-14	1.95235e-12
ENSMUSG00000026879	Gsn	protein_coding	227753	283.452	235.931	225.994	560.519	584.387	746.994	439.546	1.33833	0.178262	7.50765	6.02004e-14	1.98152e-12
ENSMUSG00000028514	Usp24	protein_coding	329908	10943.1	10171.2	12235.6	7002.02	6601.76	6332.8	8881.08	-0.742186	0.0989642	-7.49955	6.40395e-14	2.10411e-12
ENSMUSG00000082536	Gm13456	processed_pseudogene	NA	113.658	121.635	96.632	371.818	294.577	616.944	269.211	1.94671	0.259663	7.49707	6.52582e-14	2.14031e-12
ENSMUSG00000096617	Gm5559	processed_pseudogene	NA	107.421	105.907	105.983	279.143	337.476	348.915	214.141	1.59461	0.212768	7.49461	6.64957e-14	2.17699e-12
ENSMUSG00000006344	Ggt5	protein_coding	23887	1720.81	1770.01	1521.95	921.172	640.633	542.403	1186.16	-1.24916	0.166727	-7.49224	6.77071e-14	2.21269e-12
ENSMUSG00000038732	Mboat1	protein_coding	218121	832.338	867.177	992.036	428.764	339.383	233.138	615.473	-1.41929	0.189671	-7.48291	7.26926e-14	2.37139e-12
ENSMUSG00000032841	Prr5l	protein_coding	NA	187.813	201.328	127.024	439.929	504.307	569.365	338.294	1.55334	0.207598	7.48247	7.29373e-14	2.37513e-12
ENSMUSG00000027459	Fam110a	protein_coding	NA	948.075	1000.35	1166.6	531.488	485.241	493.238	770.831	-1.04461	0.139615	-7.48209	7.31501e-14	2.37783e-12
ENSMUSG00000060260	Pwwp2b	protein_coding	101631	345.133	327.157	335.874	710.14	673.046	824.707	536.009	1.12728	0.150743	7.47816	7.53705e-14	2.44567e-12
ENSMUSG00000036067	Slc2a6	protein_coding	227659	63.7594	88.0808	45.1988	219.965	423.275	279.132	186.568	2.23938	0.299582	7.47501	7.7197e-14	2.5005e-12
ENSMUSG00000037347	Chst7	protein_coding	60322	839.268	1031.8	1047.37	420.948	497.634	412.354	708.229	-1.12858	0.151071	-7.47052	7.98795e-14	2.58282e-12
ENSMUSG00000027200	Sema6d	protein_coding	214968	1921.79	1422.92	1721.45	864.227	642.539	471.035	1173.99	-1.35387	0.181589	-7.4557	8.93901e-14	2.88523e-12
ENSMUSG00000026594	Ralgps2	protein_coding	78255	1647.35	1606.43	1612.35	853.061	960.949	764.44	1240.76	-0.912897	0.122572	-7.44783	9.48869e-14	3.05726e-12
ENSMUSG00000047676	Rpsa-ps10	protein_coding	NA	319.49	322.963	407.569	932.337	886.59	685.141	592.348	1.2557	0.168723	7.44234	9.89139e-14	3.18141e-12
ENSMUSG00000001418	Glmp	protein_coding	56700	1313.31	1600.13	1571.83	2559.18	2999.15	3830.13	2312.29	1.06517	0.143217	7.43743	1.0266e-13	3.29609e-12
ENSMUSG00000054364	Rhob	protein_coding	11852	38399.1	41318.3	36075.7	25239	24414.6	24208.3	31609.2	-0.64858	0.0873122	-7.42828	1.10017e-13	3.52613e-12
ENSMUSG00000103174	RP24-443M8.2	lincRNA	NA	255.038	199.23	172.223	681.109	530.047	515.442	392.182	1.46112	0.196732	7.42694	1.11139e-13	3.55588e-12
ENSMUSG00000045205	Dpy19l4	protein_coding	381510	3066.69	2649.76	2528.8	4606.98	4594.06	5129.04	3762.56	0.796504	0.107435	7.41384	1.22694e-13	3.91872e-12
ENSMUSG00000039616	Mocos	protein_coding	68591	20.7911	27.2631	35.0681	148.504	129.652	234.724	99.3337	2.62092	0.353579	7.41256	1.23883e-13	3.94979e-12
ENSMUSG00000057531	Dtnbp1	protein_coding	94245	690.265	671.092	787.862	1491.74	1268.87	1823.87	1122.28	1.08995	0.14709	7.4101	1.26201e-13	4.0167e-12
ENSMUSG00000045725	Prr15	protein_coding	78004	26.3354	34.6032	16.3651	122.823	167.785	187.145	92.5094	2.6404	0.356708	7.40213	1.34013e-13	4.25795e-12
ENSMUSG00000032193	Ldlr	protein_coding	16835	382.557	261.097	158.975	1592.23	1794.15	1525.71	952.453	2.61283	0.353066	7.40038	1.35792e-13	4.30698e-12
ENSMUSG00000018417	Myo1b	protein_coding	17912	3191.44	2709.53	2821.03	1694.96	1608.25	1292.57	2219.63	-0.922551	0.12467	-7.39992	1.36265e-13	4.31452e-12
ENSMUSG00000002076	Hsf2bp	protein_coding	74377	225.237	228.591	247.814	72.5772	59.106	45.9933	146.553	-1.96858	0.266137	-7.39688	1.3942e-13	4.40679e-12
ENSMUSG00000005054	Cstb	protein_coding	13014	154.547	201.328	190.147	530.372	406.115	550.333	338.807	1.44605	0.195592	7.39318	1.43361e-13	4.52354e-12
ENSMUSG00000003746	Man1a	protein_coding	17155	7634.5	7240.45	7318.31	4778.93	4235.61	3619.2	5804.5	-0.812042	0.109879	-7.39032	1.46475e-13	4.61385e-12
ENSMUSG00000039782	Cpeb2	protein_coding	231207	2529.59	3026.21	2115.77	5472.32	4411.98	5238.48	3799.06	0.979578	0.13267	7.38354	1.54135e-13	4.84676e-12
ENSMUSG00000018585	Atox1	protein_coding	11927	440.772	528.485	522.904	1194.73	925.676	1046.74	776.552	1.08691	0.147389	7.37444	1.65034e-13	5.18058e-12
ENSMUSG00000079164	Tlr5	protein_coding	53791	1081.14	887.1	883.715	490.175	409.929	348.915	683.495	-1.18787	0.161138	-7.37176	1.68385e-13	5.27674e-12
ENSMUSG00000030256	Bhlhe41	protein_coding	79362	4594.14	4688.21	3588.63	7462.05	7659.94	9701.41	6282.4	0.947301	0.128566	7.36823	1.72913e-13	5.40938e-12
ENSMUSG00000098055	Gm26947	antisense	NA	112.272	100.664	109.101	375.168	269.79	352.086	219.847	1.6254	0.220674	7.36565	1.76289e-13	5.50558e-12
ENSMUSG00000033161	Atp1a1	protein_coding	11928	7399.56	7498.4	6472	11372.3	12784.1	16248.3	10295.8	0.918667	0.124825	7.35965	1.84389e-13	5.74874e-12
ENSMUSG00000028917	Plekhm2	protein_coding	69582	2038.92	2399.15	2220.2	4010.73	4051.62	6180.54	3483.53	1.09636	0.149053	7.35551	1.90205e-13	5.91997e-12
ENSMUSG00000038642	Ctss	protein_coding	13040	95800.6	101711	97676.2	145523	145481	155018	123535	0.595474	0.0813833	7.31691	2.53754e-13	7.88448e-12
ENSMUSG00000024677	Ms4a6b	protein_coding	69774	1223.21	1558.19	1334.92	715.723	601.546	439.315	978.818	-1.22309	0.167205	-7.31491	2.57551e-13	7.97537e-12
ENSMUSG00000029598	Plbd2	protein_coding	71772	2156.04	2409.64	2091.61	3743.87	3676.01	4618.36	3115.92	0.854144	0.116764	7.31513	2.57129e-13	7.97537e-12
ENSMUSG00000033350	Chst2	protein_coding	54371	199.595	91.2266	112.218	1036.18	2681.7	2935.64	1176.09	4.04296	0.553648	7.3024	2.82683e-13	8.73881e-12
ENSMUSG00000030824	Nucb1	protein_coding	18220	7147.29	7344.26	7538.07	11220.4	12031.9	14481.5	9960.58	0.776066	0.106313	7.2998	2.88194e-13	8.89415e-12
ENSMUSG00000026748	Plxdc2	protein_coding	67448	26490.7	27055.5	28741.8	42610.6	42864.2	52870.1	36772.1	0.749405	0.102694	7.29744	2.93294e-13	9.03631e-12
ENSMUSG00000049550	Clip1	protein_coding	56430	5109.76	4819.28	5404.38	8478.13	8194.76	7758.59	6627.48	0.67205	0.0921425	7.29359	3.01794e-13	9.28258e-12
ENSMUSG00000031246	Sh3bgrl	protein_coding	56726	302.857	246.417	197.16	568.335	671.139	664.524	441.739	1.34891	0.185296	7.27975	3.34437e-13	1.02693e-11
ENSMUSG00000018567	Gabarap	protein_coding	56486	1816.45	1872.77	1997.32	3178.88	2989.62	3246.49	2516.92	0.726914	0.0998604	7.27931	3.35541e-13	1.0286e-11
ENSMUSG00000055762	Eef1d	protein_coding	66656	1843.48	1891.64	1885.1	3573.03	2882.85	3290.9	2561.17	0.793989	0.109079	7.27905	3.3619e-13	1.02887e-11
ENSMUSG00000035885	Cox8a	protein_coding	12868	600.863	678.432	770.718	1354.4	1249.81	1427.38	1013.6	0.975053	0.134076	7.27238	3.53213e-13	1.07916e-11
ENSMUSG00000035885	Cox8a	protein_coding	102641334	600.863	678.432	770.718	1354.4	1249.81	1427.38	1013.6	0.975053	0.134076	7.27238	3.53213e-13	1.07916e-11
ENSMUSG00000004677	Myo9b	protein_coding	17925	8593.66	9670.02	9320.31	13861.1	14439	14992.2	11812.7	0.650354	0.0894322	7.27204	3.54111e-13	1.0801e-11
ENSMUSG00000030148	Clec4a2	protein_coding	26888	663.237	607.129	633.563	267.977	246.91	134.808	425.604	-1.53914	0.211906	-7.26333	3.77683e-13	1.14898e-11
ENSMUSG00000062353	Gm15772	processed_pseudogene	NA	4618.4	4752.17	5267.22	7353.74	10870.7	9901.24	7127.25	0.942172	0.129718	7.26323	3.7795e-13	1.14898e-11
ENSMUSG00000062561	Gm10118	protein_coding	NA	2.77215	0	0	78.16	66.7326	101.502	41.5279	6.26906	0.865137	7.24632	4.28259e-13	1.29976e-11
ENSMUSG00000032532	Cck	protein_coding	12424	4.15822	1.04858	0.77929	48.0126	73.4058	114.19	40.2658	5.20463	0.719364	7.23505	4.65373e-13	1.41006e-11
ENSMUSG00000022295	Atp6v1c1	protein_coding	66335	2271.08	2539.66	2626.21	4007.38	4084.03	4114.02	3273.73	0.715043	0.0988367	7.23459	4.66954e-13	1.41018e-11
ENSMUSG00000025153	Fasn	protein_coding	14104	1119.26	1246.76	1325.57	2014.3	2425.25	2267.94	1733.18	0.862121	0.119166	7.23461	4.66882e-13	1.41018e-11
ENSMUSG00000053565	Eif3k	protein_coding	73830	871.841	886.051	1013.86	1565.43	1750.3	1730.3	1302.96	0.863875	0.11949	7.2297	4.84069e-13	1.45946e-11
ENSMUSG00000023150	Ivns1abp	protein_coding	117198	31490.9	38903.4	35430.4	18553	22944.6	19870.7	27865.5	-0.785963	0.108864	-7.21969	5.21066e-13	1.56842e-11
ENSMUSG00000020029	Nudt4	protein_coding	71207	1543.39	1415.58	1322.46	2362.67	2599.71	2429.71	1945.59	0.787882	0.109196	7.21533	5.38053e-13	1.6169e-11
ENSMUSG00000021133	4933426M11Rik	protein_coding	217684	2449.89	2408.59	2478.92	3721.53	4050.67	4478.79	3264.73	0.738725	0.102513	7.20619	5.75386e-13	1.72625e-11
ENSMUSG00000004837	Grap	protein_coding	71520	1243.31	1406.15	1446.36	692.275	728.338	499.582	1002.67	-1.08713	0.151002	-7.19943	6.04636e-13	1.81104e-11
ENSMUSG00000020914	Top2a	protein_coding	21973	167.022	213.911	159.754	458.911	674.952	429.799	350.725	1.54019	0.213945	7.199	6.06575e-13	1.81388e-11
ENSMUSG00000015143	Actn1	protein_coding	109711	2174.75	1721.77	1447.92	925.638	613.94	756.51	1273.42	-1.22006	0.169493	-7.19826	6.09865e-13	1.82074e-11
ENSMUSG00000025743	Sdc3	protein_coding	20970	3237.18	3741.34	2084.6	9723.11	14075.8	12583.1	7574.19	2.00532	0.278814	7.19231	6.37036e-13	1.89876e-11
ENSMUSG00000043483	Gm6863	processed_pseudogene	NA	529.481	468.716	535.372	1001.56	931.396	1135.56	767.015	0.996709	0.138732	7.18443	6.74859e-13	2.00823e-11
ENSMUSG00000031555	Adam9	protein_coding	NA	1482.41	1537.22	1454.93	2348.15	2510.1	2716.78	2008.26	0.75899	0.105759	7.17661	7.14595e-13	2.12302e-11
ENSMUSG00000041560	Gltscr2	protein_coding	68077	1731.9	2059.41	1881.99	3301.7	3060.16	3893.57	2654.79	0.853766	0.119196	7.16272	7.90904e-13	2.34592e-11
ENSMUSG00000032089	Il10ra	protein_coding	16154	22828	21839.8	22917.4	14227.4	15624	13680.6	18519.5	-0.634437	0.0886153	-7.15946	8.0997e-13	2.39859e-11
ENSMUSG00000029570	Lfng	protein_coding	16848	2248.91	2521.84	2478.92	1401.3	1202.14	880.216	1788.89	-1.05404	0.147369	-7.15241	8.52651e-13	2.5209e-11
ENSMUSG00000056608	Chd9	protein_coding	109151	12277.2	10884.3	12501.4	7728.91	6432.07	5544.57	9228.06	-0.85543	0.119751	-7.14342	9.10371e-13	2.68721e-11
ENSMUSG00000021759	Ppap2a	protein_coding	19012	618.882	567.282	613.301	1004.91	1388.04	1311.6	917.337	1.04064	0.145816	7.13664	9.56433e-13	2.81863e-11
ENSMUSG00000036760	Kcnk9	protein_coding	223604	2.77215	2.09716	0	34.6137	80.0791	144.324	43.981	5.72356	0.802308	7.13387	9.75889e-13	2.87134e-11
ENSMUSG00000058934	Igf1os	antisense	NA	3.46519	3.14574	2.33787	77.0435	49.5728	84.0567	36.6036	4.55009	0.638195	7.12962	1.00649e-12	2.95662e-11
ENSMUSG00000003363	Pld3	protein_coding	18807	2928.08	3277.86	3093	9255.26	10353.1	16552.8	7576.69	1.95921	0.275643	7.10779	1.1792e-12	3.45841e-11
ENSMUSG00000032306	Mpi	protein_coding	110119	1447.76	1709.19	1355.96	786.067	820.81	794.574	1152.39	-0.908653	0.127856	-7.10685	1.18724e-12	3.47641e-11
ENSMUSG00000024781	Lipa	protein_coding	NA	1969.61	2058.36	1931.86	3337.43	3319.47	4546.99	2860.62	0.909555	0.12805	7.1031	1.21987e-12	3.56626e-11
ENSMUSG00000028691	Prdx1	protein_coding	18477	1493.5	1508.91	1284.27	2699.87	2740.8	2263.19	1998.42	0.847294	0.119384	7.09721	1.27301e-12	3.71569e-11
ENSMUSG00000041112	Elmo1	protein_coding	140580	16939.2	15420.4	17664.9	11058.5	10063.3	8814.85	13326.9	-0.740464	0.10466	-7.07494	1.49514e-12	4.35018e-11
ENSMUSG00000085006	BC021767	transcribed_unprocessed_pseudogene	NA	0.693037	4.19432	0	53.5954	74.3591	93.5725	37.7357	5.70312	0.806203	7.07405	1.50477e-12	4.37124e-11
ENSMUSG00000022438	Parvb	protein_coding	170736	808.082	869.274	835.399	1384.55	1497.67	1574.87	1161.64	0.826718	0.116915	7.07111	1.53697e-12	4.45769e-11
ENSMUSG00000026657	Frmd4a	protein_coding	209630	21450.2	21598.7	22723.3	15036.9	14520.1	14521.2	18308.4	-0.577401	0.0818141	-7.05748	1.69551e-12	4.90974e-11
ENSMUSG00000039158	Akna	protein_coding	100182	16289.8	19075.8	18028.1	11719.5	11365.5	10727.5	14534.4	-0.658834	0.0935562	-7.04212	1.89334e-12	5.47393e-11
ENSMUSG00000023262	Acy1	protein_coding	109652	392.259	472.91	526.021	171.952	201.151	147.496	318.631	-1.4091	0.200614	-7.02393	2.15708e-12	6.22662e-11
ENSMUSG00000052920	Prkg1	protein_coding	19091	286.224	227.542	246.256	755.919	527.187	583.639	437.795	1.29363	0.18435	7.01725	2.26279e-12	6.52148e-11
ENSMUSG00000030123	Plxnd1	protein_coding	67784	311.174	352.323	227.553	652.078	693.065	894.49	521.78	1.3298	0.189524	7.0165	2.27493e-12	6.54614e-11
ENSMUSG00000033467	Crlf2	protein_coding	57914	708.284	1181.75	659.279	3554.05	3320.42	4299.58	2287.23	2.1328	0.304106	7.01336	2.32656e-12	6.68421e-11
ENSMUSG00000023175	Bsg	protein_coding	12215	7462.63	7556.08	6738.52	10681.1	11758.3	11707.7	9317.38	0.650306	0.0927702	7.00986	2.38549e-12	6.83206e-11
ENSMUSG00000036353	P2ry12	protein_coding	NA	40744.4	35711.5	37023.3	23094.1	22128.5	25910.1	30768.6	-0.674051	0.0961545	-7.01008	2.3818e-12	6.83206e-11
ENSMUSG00000073987	Ggh	protein_coding	14590	471.958	459.279	506.539	991.516	834.157	1064.19	721.273	1.00409	0.143338	7.00506	2.46885e-12	7.05976e-11
ENSMUSG00000074825	Itpripl1	protein_coding	NA	3723.69	4210.05	3886.32	1872.49	2358.52	2432.89	3080.66	-0.827233	0.118129	-7.0028	2.50904e-12	7.1635e-11
ENSMUSG00000069662	Marcks	protein_coding	17118	41213.5	42318.6	40174	26801.1	28789.4	27611.8	34484.7	-0.572175	0.081738	-7.00011	2.55755e-12	7.2906e-11
ENSMUSG00000036499	Eea1	protein_coding	216238	1537.85	1614.82	1607.68	2679.77	2538.7	2504.25	2080.51	0.698624	0.0998885	6.99404	2.67082e-12	7.60167e-11
ENSMUSG00000036853	Mcoln3	protein_coding	171166	0	0	0	45.7794	106.772	74.5408	37.8487	8.9608	1.28143	6.99283	2.69405e-12	7.65588e-11
ENSMUSG00000030737	Slco2b1	protein_coding	NA	41806.8	43676.6	39118	26583.3	28444.3	27169.3	34466.4	-0.6001	0.0858219	-6.99239	2.70242e-12	7.66776e-11
ENSMUSG00000025151	Maged1	protein_coding	94275	1593.29	1658.86	1693.4	2693.17	3301.35	4795.99	2622.68	1.12442	0.161055	6.98157	2.91909e-12	8.26971e-11
ENSMUSG00000040616	Tmem51	protein_coding	214359	19.405	7.34007	21.8201	68.1109	268.837	157.012	90.4208	3.32428	0.476789	6.97222	3.11979e-12	8.82461e-11
ENSMUSG00000032018	Sc5d	protein_coding	235293	230.781	239.077	280.544	543.77	528.141	647.078	411.565	1.19244	0.17133	6.95993	3.40432e-12	9.61456e-11
ENSMUSG00000016534	Lamp2	protein_coding	16784	8080.82	7577.05	7412.61	11161.3	12033.8	12281.8	9757.88	0.620631	0.0892035	6.95748	3.46423e-12	9.76869e-11
ENSMUSG00000031221	Igbp1	protein_coding	18518	1162.22	1212.16	1301.41	2020.99	2093.5	2031.63	1636.99	0.741916	0.106657	6.95608	3.49867e-12	9.84625e-11
ENSMUSG00000034792	Gna15	protein_coding	14676	8481.39	8765.09	9202.64	5891.03	5609.35	4884.8	7139.05	-0.690154	0.0992181	-6.95593	3.50249e-12	9.84625e-11
ENSMUSG00000038319	Kcnh2	protein_coding	16511	20.0981	10.4858	5.45503	54.712	147.765	261.686	83.367	3.66481	0.527331	6.94973	3.65974e-12	1.02725e-10
ENSMUSG00000001473	Tubb6	protein_coding	67951	245.335	320.866	224.436	716.839	542.44	661.352	451.878	1.28382	0.184775	6.94799	3.70518e-12	1.03841e-10
ENSMUSG00000018217	Pmp22	protein_coding	NA	4581.67	4257.24	4494.95	6778.71	7028.84	8538.89	5946.72	0.744163	0.107249	6.93864	3.95904e-12	1.1066e-10
ENSMUSG00000019528	Gyg	protein_coding	27357	205.832	220.202	235.346	540.421	460.455	812.019	412.379	1.44992	0.208965	6.93858	3.96058e-12	1.1066e-10
ENSMUSG00000026202	Tuba4a	protein_coding	22145	179.497	143.656	151.962	385.217	380.376	439.315	280.004	1.33623	0.192853	6.92877	4.24511e-12	1.18429e-10
ENSMUSG00000042429	Adora1	protein_coding	11539	32.5728	25.1659	34.2888	126.173	195.431	139.566	92.1995	2.32016	0.335106	6.92366	4.4011e-12	1.22594e-10
ENSMUSG00000072235	Tuba1a	protein_coding	22142	1462.31	1747.98	1588.97	932.337	877.056	729.549	1223.03	-0.914776	0.132177	-6.92084	4.48959e-12	1.24869e-10
ENSMUSG00000048915	Efna5	protein_coding	13640	15.2468	5.24291	12.4686	75.9269	119.165	111.018	56.5115	3.1764	0.459246	6.91655	4.62778e-12	1.28517e-10
ENSMUSG00000004562	Arhgef40	protein_coding	268739	10455.2	9783.26	11832	6581.07	6947.81	5885.55	8580.8	-0.723723	0.104647	-6.91584	4.65086e-12	1.28963e-10
ENSMUSG00000033083	Tbc1d4	protein_coding	210789	923.126	788.533	872.026	1431.45	1596.81	1896.83	1251.46	0.927749	0.134207	6.91281	4.75157e-12	1.31556e-10
ENSMUSG00000013698	Pea15a	protein_coding	18611	4807.6	5838.5	4035.94	10342.8	8405.44	8689.56	7019.97	0.902581	0.130693	6.90609	4.98186e-12	1.37724e-10
ENSMUSG00000019942	Cdk1	protein_coding	12534	40.8892	47.1862	42.0817	137.338	210.684	198.247	112.738	2.07306	0.30022	6.90513	5.01577e-12	1.38452e-10
ENSMUSG00000061315	Naca	protein_coding	17938	3067.38	2733.65	2893.5	4910.68	4406.26	4583.47	3765.82	0.676415	0.0979686	6.9044	5.04164e-12	1.38957e-10
ENSMUSG00000024942	Capn1	protein_coding	NA	267.512	324.012	223.656	559.402	687.345	667.696	454.937	1.23535	0.179138	6.89607	5.34617e-12	1.47128e-10
ENSMUSG00000056215	Lrguk	protein_coding	74354	126.133	188.745	125.466	489.058	332.709	496.41	293.087	1.58613	0.230067	6.89423	5.41592e-12	1.48824e-10
ENSMUSG00000045328	Cenpe	protein_coding	229841	72.0759	89.1294	83.384	234.48	437.575	241.068	192.952	1.90904	0.277328	6.8837	5.83177e-12	1.60011e-10
ENSMUSG00000071324	Armc2	protein_coding	213402	12.4747	17.8259	28.8337	103.841	118.212	193.489	79.1127	2.80765	0.408259	6.87713	6.10703e-12	1.67313e-10
ENSMUSG00000000555	Itga5	protein_coding	16402	1162.22	1282.41	1240.63	2203	1915.22	2158.51	1660.33	0.768216	0.111715	6.87657	6.13097e-12	1.67717e-10
ENSMUSG00000063524	Eno1	protein_coding	13806	4044.57	4512.04	3282.37	6447.09	7323.42	9198.66	5801.36	0.956012	0.139052	6.87521	6.1897e-12	1.69071e-10
ENSMUSG00000063524	Eno1	protein_coding	102642340	4044.57	4512.04	3282.37	6447.09	7323.42	9198.66	5801.36	0.956012	0.139052	6.87521	6.1897e-12	1.69071e-10
ENSMUSG00000019851	Perp	protein_coding	64058	88.7088	36.7003	52.2124	202.099	319.363	274.374	162.243	2.14885	0.312617	6.87374	6.25395e-12	1.70572e-10
ENSMUSG00000028048	Gba	protein_coding	NA	1984.17	2288	2059.66	3431.23	3473.91	4485.14	2953.68	0.846536	0.123264	6.86764	6.52708e-12	1.77756e-10
ENSMUSG00000020811	Wscd1	protein_coding	NA	381.864	314.574	250.931	635.329	777.911	888.146	541.459	1.27752	0.186032	6.86721	6.54697e-12	1.78033e-10
ENSMUSG00000026701	Prdx6	protein_coding	11758	406.813	299.894	269.634	745.87	687.345	911.936	553.582	1.25915	0.183415	6.86502	6.64836e-12	1.80522e-10
ENSMUSG00000026701	Prdx6	protein_coding	102642619	406.813	299.894	269.634	745.87	687.345	911.936	553.582	1.25915	0.183415	6.86502	6.64836e-12	1.80522e-10
ENSMUSG00000028459	Cd72	protein_coding	12517	145.538	231.736	172.223	395.266	614.893	553.505	352.194	1.5152	0.220865	6.86027	6.87292e-12	1.86343e-10
ENSMUSG00000035929	H2-Q4	protein_coding	15015	624.427	742.395	515.89	1039.53	2031.53	1804.84	1126.43	1.37404	0.200299	6.85996	6.88787e-12	1.86472e-10
ENSMUSG00000048142	Nat8l	protein_coding	269642	426.911	483.396	411.465	755.919	1075.35	1341.73	749.129	1.26232	0.184038	6.85902	6.93352e-12	1.8743e-10
ENSMUSG00000018476	Kdm6b	protein_coding	216850	3831.11	3904.92	3027.54	1996.43	2033.44	2134.72	2821.36	-0.804292	0.117359	-6.85325	7.21899e-12	1.9486e-10
ENSMUSG00000000278	Scpep1	protein_coding	74617	1322.32	990.909	935.927	2508.94	1822.75	3144.99	1787.64	1.20003	0.17512	6.85262	7.2511e-12	1.95438e-10
ENSMUSG00000020205	Phlda1	protein_coding	21664	56.8291	19.923	22.5994	168.602	188.758	223.622	113.389	2.52348	0.368386	6.85009	7.38051e-12	1.98633e-10
ENSMUSG00000074607	Tox2	protein_coding	269389	61.6803	37.7489	63.9018	167.486	320.316	225.208	146.057	2.11793	0.309656	6.83964	7.93951e-12	2.13364e-10
ENSMUSG00000052192	Gm5963	processed_pseudogene	NA	49.8987	56.6234	85.7219	209.915	223.077	314.023	156.543	1.95211	0.285463	6.83839	8.00905e-12	2.14917e-10
ENSMUSG00000039168	Dap	protein_coding	223453	831.645	821.039	830.723	1318.67	1496.72	1555.84	1142.44	0.814709	0.119439	6.82116	9.03105e-12	2.41987e-10
ENSMUSG00000074272	Ceacam1	protein_coding	26365	1041.64	1083.18	999.829	540.421	605.36	471.035	790.244	-0.945401	0.138645	-6.81886	9.17666e-12	2.45529e-10
ENSMUSG00000047407	Tgif1	protein_coding	NA	1627.94	1816.14	1686.38	2676.42	2755.1	3121.2	2280.53	0.736985	0.108126	6.816	9.3612e-12	2.50101e-10
ENSMUSG00000046718	Bst2	protein_coding	69550	411.664	484.445	416.141	780.484	894.216	932.553	653.25	0.991809	0.145578	6.8129	9.56474e-12	2.55167e-10
ENSMUSG00000053819	Camk2d	protein_coding	108058	4976.7	4325.4	4706.91	3070.57	2812.3	2897.58	3798.24	-0.674409	0.0990001	-6.8122	9.61162e-12	2.56044e-10
ENSMUSG00000019055	Plod1	protein_coding	18822	6134.07	6456.11	6613.06	4015.19	4367.17	4128.29	5285.65	-0.617878	0.0908664	-6.79985	1.04728e-11	2.78579e-10
ENSMUSG00000046432	Ngfrap1	protein_coding	12070	150.389	160.433	165.21	418.714	334.616	471.035	283.399	1.35935	0.199942	6.79875	1.05534e-11	2.80317e-10
ENSMUSG00000041801	Phlda3	protein_coding	27280	9.70252	2.09716	1.55858	48.0126	64.8259	209.349	55.9242	4.52103	0.665157	6.79693	1.06871e-11	2.83457e-10
ENSMUSG00000054051	Ercc6	protein_coding	319955	652.148	563.088	724.74	1161.23	1217.39	1530.47	974.845	1.007	0.1482	6.79486	1.08416e-11	2.87136e-10
ENSMUSG00000034708	Grn	protein_coding	14824	29496.4	37121.9	32731.7	50019.1	57048.7	68158.9	45762.8	0.818624	0.120592	6.78836	1.13412e-11	2.99936e-10
ENSMUSG00000055013	Agap1	protein_coding	347722	1036.09	866.128	1189.98	1888.12	1992.44	3087.89	1676.78	1.16955	0.172313	6.78735	1.1421e-11	3.0161e-10
ENSMUSG00000078771	Evi2a	protein_coding	NA	2727.8	2316.32	2662.05	4091.12	4037.32	4501	3389.27	0.711395	0.104818	6.78692	1.14549e-11	3.02069e-10
ENSMUSG00000054520	Sh3bp2	protein_coding	NA	2508.1	2759.87	2466.45	3939.27	4106.91	4726.21	3417.8	0.723355	0.106747	6.77638	1.23221e-11	3.2447e-10
ENSMUSG00000025978	Rftn2	protein_coding	74013	36.731	29.3603	30.3923	119.473	146.812	199.833	93.7669	2.26031	0.333601	6.77549	1.23985e-11	3.26013e-10
ENSMUSG00000103364	RP23-87D8.4	TEC	NA	571.756	643.829	702.92	329.389	241.191	196.661	447.624	-1.31577	0.194211	-6.77498	1.24421e-11	3.26689e-10
ENSMUSG00000032046	Abhd12	protein_coding	76192	18645.5	19248.8	19687.2	29972.1	26857	31671.9	24347.1	0.61997	0.0915643	6.77087	1.28009e-11	3.3563e-10
ENSMUSG00000056888	Glipr1	protein_coding	73690	71.3828	83.8865	90.3977	243.413	224.031	339.399	175.418	1.71158	0.252985	6.76552	1.32833e-11	3.4778e-10
ENSMUSG00000091017	Fam71a	protein_coding	619288	56.8291	39.8461	56.1089	481.242	108.679	345.743	181.408	2.60648	0.385416	6.76278	1.35365e-11	3.53903e-10
ENSMUSG00000103122	RP23-340N22.2	TEC	NA	3.46519	2.09716	0	51.3623	69.5925	68.1969	32.4524	5.06343	0.749682	6.75411	1.43713e-11	3.7519e-10
ENSMUSG00000014294	Ndufa2	protein_coding	17991	363.152	406.85	391.204	776.017	705.458	980.133	603.802	1.08156	0.160152	6.75336	1.44456e-11	3.76595e-10
ENSMUSG00000011884	Gltp	protein_coding	56356	1282.12	1649.42	1213.35	2640.69	2303.23	2926.12	2002.49	0.925517	0.137102	6.75058	1.47259e-11	3.83355e-10
ENSMUSG00000056153	Socs6	protein_coding	NA	1381.92	1255.15	1201.67	2211.93	2010.56	2266.36	1721.26	0.755996	0.112091	6.74447	1.5359e-11	3.99269e-10
ENSMUSG00000027748	Trpc4	protein_coding	22066	9.00949	9.43723	1.55858	151.854	197.338	448.831	136.338	5.32695	0.789991	6.74306	1.55089e-11	4.02594e-10
ENSMUSG00000005881	Ergic3	protein_coding	66366	2307.81	2683.32	2664.39	4011.84	4141.23	5046.57	3475.86	0.785474	0.116541	6.73987	1.58524e-11	4.10927e-10
ENSMUSG00000020682	Mmp28	protein_coding	118453	374.933	260.048	377.176	132.872	103.912	95.1585	224.017	-1.60623	0.23852	-6.73416	1.64881e-11	4.26801e-10
ENSMUSG00000081603	Gm14681	processed_pseudogene	NA	82.4714	94.3723	79.4876	219.965	258.35	393.322	187.995	1.76253	0.262206	6.72192	1.79344e-11	4.63585e-10
ENSMUSG00000009621	Vav2	protein_coding	22325	9078.79	10041.2	9401.36	6525.25	6152.74	5649.24	7808.1	-0.637469	0.0949289	-6.71523	1.87776e-11	4.84015e-10
ENSMUSG00000029119	Man2b2	protein_coding	17160	6215.16	7192.22	6450.18	10078.2	10460.8	12876.5	8878.85	0.750661	0.111785	6.71522	1.87777e-11	4.84015e-10
ENSMUSG00000027303	Ptpra	protein_coding	19262	5061.25	4936.72	5221.24	7377.19	7826.78	8927.45	6558.44	0.664453	0.0991098	6.70422	2.02487e-11	5.21198e-10
ENSMUSG00000028626	Col9a2	protein_coding	12840	15.9399	5.24291	3.89645	63.6446	107.725	131.636	54.6809	3.55057	0.52978	6.70197	2.05622e-11	5.28523e-10
ENSMUSG00000029174	Tbc1d1	protein_coding	57915	1196.18	1197.48	1224.26	1940.6	1998.16	1911.1	1577.97	0.693608	0.103595	6.69539	2.15101e-11	5.52114e-10
ENSMUSG00000029174	Tbc1d1	protein_coding	102641200	1196.18	1197.48	1224.26	1940.6	1998.16	1911.1	1577.97	0.693608	0.103595	6.69539	2.15101e-11	5.52114e-10
ENSMUSG00000020865	Abcc3	protein_coding	76408	12219.6	14396	14252.4	7874.06	9261.53	8169.36	11028.8	-0.691215	0.103244	-6.69499	2.15693e-11	5.52856e-10
ENSMUSG00000040552	C3ar1	protein_coding	12267	4892.84	5257.59	4334.41	8145.39	7349.16	7687.22	6277.77	0.678705	0.101399	6.69342	2.1801e-11	5.58013e-10
ENSMUSG00000026435	Slc45a3	protein_coding	NA	6.23734	16.7773	7.7929	58.0617	98.1922	166.527	58.9315	3.42401	0.511882	6.68906	2.24604e-11	5.7409e-10
ENSMUSG00000036526	Card11	protein_coding	108723	302.857	365.955	406.01	616.348	1010.52	1051.5	625.532	1.31698	0.197079	6.6825	2.34907e-11	5.99585e-10
ENSMUSG00000034709	Ppp1r21	protein_coding	73825	3914.27	5147.49	4711.59	2840.56	2666.44	2489.98	3628.39	-0.783315	0.117223	-6.68229	2.35242e-11	5.99605e-10
ENSMUSG00000020315	Sptbn1	protein_coding	20742	2315.44	1718.62	1833.67	3547.35	3230.81	3658.84	2717.46	0.829322	0.124361	6.66865	2.58162e-11	6.56196e-10
ENSMUSG00000022372	Sla	protein_coding	NA	7636.58	8531.26	7705.62	4756.6	3375.71	4935.55	6156.89	-0.870157	0.130483	-6.66875	2.57983e-11	6.56196e-10
ENSMUSG00000029189	Sel1l3	protein_coding	231238	7.62341	4.19432	8.57219	40.1966	82.939	176.043	53.2615	3.83987	0.576003	6.6664	2.62154e-11	6.6542e-10
ENSMUSG00000026478	Lamc1	protein_coding	226519	591.161	576.72	586.805	926.755	1308.91	1473.37	910.62	1.07797	0.161719	6.66572	2.63363e-11	6.67563e-10
ENSMUSG00000029455	Aldh2	protein_coding	11669	1433.89	1512.05	1260.11	2563.65	2155.46	2667.61	1932.13	0.81198	0.122018	6.65457	2.84135e-11	7.19219e-10
ENSMUSG00000068262	Gm5879	processed_pseudogene	NA	85.9366	94.3723	74.0326	240.063	271.697	239.482	167.597	1.56799	0.235965	6.64503	3.03163e-11	7.66325e-10
ENSMUSG00000017412	Cacnb4	protein_coding	12298	29.8006	28.3117	35.8473	115.007	136.325	226.794	95.3477	2.33581	0.351805	6.6395	3.1474e-11	7.94491e-10
ENSMUSG00000033450	Tagap	protein_coding	72536	1901	2627.74	1766.65	886.558	1097.27	1111.77	1565.17	-1.02371	0.154281	-6.63535	3.23725e-11	8.16046e-10
ENSMUSG00000031389	Arhgap4	protein_coding	171207	4777.11	5895.12	5821.3	3437.92	3358.55	2794.49	4347.42	-0.780883	0.117701	-6.63446	3.25686e-11	8.19859e-10
ENSMUSG00000029994	Anxa4	protein_coding	11746	612.645	591.4	537.71	1156.77	969.529	1451.17	886.537	1.03533	0.156171	6.62948	3.3686e-11	8.46824e-10
ENSMUSG00000030649	Anapc15	protein_coding	75430	452.553	465.57	452.768	995.982	913.283	762.854	673.835	0.965778	0.145696	6.62873	3.38578e-11	8.49974e-10
ENSMUSG00000042842	Serpinb6b	protein_coding	20708	11.0886	6.29149	17.9237	82.6263	121.072	90.4006	54.9004	3.0368	0.458217	6.62742	3.41611e-11	8.56415e-10
ENSMUSG00000006932	Ctnnb1	protein_coding	NA	5007.19	5129.66	4800.43	7125.96	8268.16	9507.92	6639.89	0.736983	0.111342	6.6191	3.61382e-11	9.04741e-10
ENSMUSG00000084821	Gm15880	antisense	NA	236.326	178.259	210.408	442.162	472.848	577.295	352.883	1.24809	0.188582	6.6183	3.63341e-11	9.08402e-10
ENSMUSG00000022303	Dcstamp	protein_coding	75766	2.07911	0	0	113.89	158.251	407.596	113.636	8.19414	1.23821	6.61772	3.64775e-11	9.09503e-10
ENSMUSG00000026303	Mlph	protein_coding	171531	7240.16	9276.8	7866.93	4814.66	4846.69	5203.58	6541.47	-0.713988	0.10789	-6.61773	3.64765e-11	9.09503e-10
ENSMUSG00000056724	Nbeal2	protein_coding	235627	4155.45	4400.9	4964.08	2661.91	2978.18	2664.44	3637.49	-0.702535	0.1062	-6.61521	3.71023e-11	9.23821e-10
ENSMUSG00000020009	Ifngr1	protein_coding	15979	11761.5	14655	13485.6	9010.73	7106.06	7092.48	10518.6	-0.781472	0.118203	-6.61124	3.81107e-11	9.4764e-10
ENSMUSG00000004110	Cacna1e	protein_coding	12290	22.1772	50.3319	25.7166	87.0926	395.629	231.552	135.417	2.8814	0.436141	6.60658	3.93303e-11	9.75317e-10
ENSMUSG00000028644	Ermap	protein_coding	27028	434.534	353.372	469.912	140.688	183.038	172.871	292.403	-1.34279	0.203249	-6.60664	3.9313e-11	9.75317e-10
ENSMUSG00000017639	Rab11fip4	protein_coding	268451	117.123	112.198	99.7491	381.868	232.611	678.797	270.391	1.9683	0.297947	6.60622	3.94269e-11	9.76389e-10
ENSMUSG00000031382	Asb11	protein_coding	68854	3.46519	0	0	39.08	67.6859	96.7445	34.4959	5.69108	0.861735	6.60421	3.99636e-11	9.88342e-10
ENSMUSG00000074570	Cass4	protein_coding	320664	799.765	648.023	642.135	336.088	355.589	306.093	514.616	-1.06446	0.161213	-6.60282	4.03406e-11	9.9632e-10
ENSMUSG00000022698	Naa50	protein_coding	72117	898.176	922.751	819.813	1405.76	1547.24	1584.39	1196.36	0.780938	0.118451	6.59292	4.31258e-11	1.06367e-09
ENSMUSG00000078490	C030017K20Rik	protein_coding	544678	4884.53	5258.63	5496.33	3502.69	2907.63	2480.47	4088.38	-0.813684	0.123536	-6.58664	4.49894e-11	1.10814e-09
ENSMUSG00000001768	Rin2	protein_coding	74030	5400.84	5584.74	4940.7	8216.85	8331.08	11046.3	7253.42	0.792517	0.120335	6.58592	4.52088e-11	1.11205e-09
ENSMUSG00000074342	I830077J02Rik	protein_coding	433638	3170.65	2947.56	2897.4	1979.68	1816.08	1563.77	2395.86	-0.74879	0.113812	-6.57916	4.73104e-11	1.16219e-09
ENSMUSG00000041180	Hectd2	protein_coding	226098	166.329	116.393	147.286	317.106	429.948	407.596	264.11	1.41866	0.215644	6.57871	4.74556e-11	1.16419e-09
ENSMUSG00000042594	Sh2b3	protein_coding	NA	7691.33	9314.55	7859.14	5262.4	5273.78	5219.44	6770.11	-0.657886	0.100277	-6.56068	5.35632e-11	1.31226e-09
ENSMUSG00000079037	Prnp	protein_coding	19122	101.183	104.858	76.3704	279.143	236.424	475.793	212.295	1.80664	0.275935	6.54733	5.85764e-11	1.43316e-09
ENSMUSG00000102752	Gm7694	protein_coding	665574	861.445	687.869	787.862	347.254	394.675	418.697	582.967	-1.01368	0.154963	-6.54145	6.09236e-11	1.4886e-09
ENSMUSG00000031827	Cotl1	protein_coding	72042	8378.82	8375.02	8357.11	11825.6	12144.4	12901.9	10330.5	0.554015	0.0846961	6.54121	6.10244e-11	1.48908e-09
ENSMUSG00000034855	Cxcl10	protein_coding	15945	17.3259	12.583	7.7929	85.976	84.8457	117.362	54.3143	2.92119	0.446801	6.53802	6.2338e-11	1.51911e-09
ENSMUSG00000061684	Rpl21-ps8	processed_pseudogene	NA	36.731	33.5546	47.5367	262.394	128.699	158.598	111.252	2.21815	0.339369	6.53609	6.31462e-11	1.53675e-09
ENSMUSG00000033880	Lgals3bp	protein_coding	19039	3941.3	3706.73	2309.82	10406.4	18213.2	21072.9	9941.73	2.31911	0.354856	6.53536	6.34574e-11	1.54228e-09
ENSMUSG00000063382	Bcl9l	protein_coding	80288	7011.46	6336.58	6564.74	3466.96	4555.93	3982.38	5319.67	-0.729834	0.111918	-6.52118	6.97576e-11	1.69091e-09
ENSMUSG00000013663	Pten	protein_coding	19211	6838.2	7135.6	6488.37	4419.39	4574.04	4648.49	5684.01	-0.584931	0.0897217	-6.51939	7.05946e-11	1.70893e-09
ENSMUSG00000044345	Marveld1	protein_coding	277010	207.911	161.482	181.575	362.886	481.428	585.225	330.084	1.36865	0.210017	6.51684	7.18037e-11	1.7359e-09
ENSMUSG00000091337	Eid1	protein_coding	58521	424.139	465.57	384.19	778.251	793.164	873.872	619.864	0.941142	0.144429	6.5163	7.20607e-11	1.73982e-09
ENSMUSG00000094955	Gm3699	processed_pseudogene	NA	61.6803	76.5464	95.8527	307.057	250.724	209.349	166.868	1.71729	0.263547	6.51607	7.21733e-11	1.74024e-09
ENSMUSG00000020538	Srebf1	protein_coding	20787	1522.6	1592.79	1366.1	2380.53	2390.93	2489.98	1957.16	0.696527	0.106903	6.51549	7.2452e-11	1.74466e-09
ENSMUSG00000000673	Haao	protein_coding	107766	147.617	141.558	136.376	300.358	449.015	360.016	255.823	1.38393	0.213074	6.49507	8.29932e-11	1.99325e-09
ENSMUSG00000028909	Ptpru	protein_coding	19273	27.7215	39.8461	24.9373	150.737	99.1455	304.507	107.816	2.5845	0.398513	6.48537	8.85134e-11	2.12305e-09
ENSMUSG00000036334	Igsf10	protein_coding	NA	73.462	66.0606	63.9018	155.203	269.79	385.392	168.968	1.98719	0.306856	6.47597	9.42059e-11	2.25663e-09
ENSMUSG00000021384	Susd3	protein_coding	66329	3199.75	3290.45	3936.97	2118.14	2136.4	1682.72	2727.4	-0.81083	0.125281	-6.47208	9.66612e-11	2.31241e-09
ENSMUSG00000037926	Ssh2	protein_coding	237860	34633.8	36300.8	33847.7	24463	24598.6	23708.7	29592.1	-0.525888	0.0813804	-6.4621	1.03258e-10	2.467e-09
ENSMUSG00000006169	Clint1	protein_coding	216705	4140.9	3840.95	3958.01	5655.44	6201.36	6242.4	5006.51	0.59974	0.092839	6.46	1.04702e-10	2.49823e-09
ENSMUSG00000021057	Akap5	protein_coding	238276	478.196	337.643	564.206	794.999	1284.13	1605.01	844.029	1.41282	0.218755	6.45849	1.05756e-10	2.52011e-09
ENSMUSG00000044548	Dact1	protein_coding	59036	4.85126	19.923	20.2615	77.0435	131.558	168.113	70.2919	3.08582	0.477976	6.45602	1.07493e-10	2.55817e-09
ENSMUSG00000026456	Cyb5r1	protein_coding	72017	975.104	1169.17	1090.23	1808.85	1725.51	1990.4	1459.88	0.772476	0.119719	6.4524	1.1009e-10	2.61658e-09
ENSMUSG00000056529	Ptafr	protein_coding	19204	5443.12	5038.43	5821.3	3155.43	3380.48	3725.46	4427.37	-0.668905	0.103746	-6.44751	1.137e-10	2.69887e-09
ENSMUSG00000004661	Arid3b	protein_coding	56380	2738.19	3238.02	3050.92	1943.95	1698.82	1375.04	2340.82	-0.844907	0.131239	-6.43793	1.21115e-10	2.87114e-09
ENSMUSG00000029178	Klf3	protein_coding	16599	6439.7	6395.3	6250.69	4402.64	4208.92	4361.43	5343.11	-0.557146	0.0865656	-6.4361	1.22578e-10	2.90208e-09
ENSMUSG00000026548	Slamf9	protein_coding	98365	661.158	579.865	794.876	1232.7	1244.09	1329.05	973.621	0.900056	0.13992	6.43265	1.25395e-10	2.96494e-09
ENSMUSG00000072692	Rpl37rt	transcribed_processed_pseudogene	NA	100.49	127.927	112.997	304.824	267.884	331.469	207.598	1.40697	0.218935	6.42641	1.30651e-10	3.08521e-09
ENSMUSG00000022389	Tef	protein_coding	21685	2675.12	2986.36	2552.18	1760.83	1699.77	1486.06	2193.39	-0.729507	0.113565	-6.4237	1.33e-10	3.13663e-09
ENSMUSG00000016206	H2-M3	protein_coding	14991	767.192	780.144	718.505	1129.97	1837.05	1698.58	1155.24	1.04205	0.162292	6.42084	1.35528e-10	3.19215e-09
ENSMUSG00000017561	Crlf3	protein_coding	54394	3277.37	3645.92	3714.88	2318	2258.42	2267.94	2913.76	-0.635953	0.0990613	-6.41979	1.36462e-10	3.21001e-09
ENSMUSG00000002395	Use1	protein_coding	67023	1177.47	1114.64	1158.03	2141.58	1878.04	1758.85	1538.1	0.744526	0.116068	6.41459	1.41205e-10	3.31733e-09
ENSMUSG00000027074	Slc43a3	protein_coding	58207	61.6803	41.9432	56.1089	155.203	284.09	188.731	131.293	1.97046	0.307211	6.41405	1.41708e-10	3.32487e-09
ENSMUSG00000067121	Gm7027	processed_pseudogene	NA	86.6297	101.712	105.983	226.664	286.95	336.227	190.694	1.52842	0.238494	6.40861	1.46854e-10	3.4412e-09
ENSMUSG00000022565	Plec	protein_coding	NA	1112.32	774.902	876.701	1683.79	1888.53	1638.31	1329.09	0.91338	0.142553	6.4073	1.48118e-10	3.46637e-09
ENSMUSG00000061887	Ssbp3	protein_coding	72475	1038.86	977.278	1027.88	587.317	589.153	566.193	797.781	-0.804255	0.125609	-6.40286	1.52489e-10	3.56411e-09
ENSMUSG00000052516	Robo2	protein_coding	268902	5.5443	11.5344	4.67574	61.4114	109.632	61.853	42.4418	3.47102	0.542299	6.40057	1.548e-10	3.60892e-09
ENSMUSG00000052776	Oas1a	protein_coding	246730	96.3322	133.17	49.0953	235.597	461.408	428.213	233.969	2.02119	0.315773	6.40076	1.54608e-10	3.60892e-09
ENSMUSG00000053436	Mapk14	protein_coding	26416	5533.21	5491.42	5742.59	3872.27	3772.3	3690.56	4683.73	-0.564667	0.0882891	-6.39566	1.59853e-10	3.72196e-09
ENSMUSG00000005043	Sgsh	protein_coding	27029	962.629	1131.42	887.611	543.77	428.995	285.476	706.65	-1.23786	0.193641	-6.39253	1.63164e-10	3.79423e-09
ENSMUSG00000026981	Il1rn	protein_coding	16181	20.0981	19.923	10.1308	81.5097	123.932	114.19	61.6306	2.67767	0.419065	6.38962	1.66297e-10	3.86219e-09
ENSMUSG00000031214	Ophn1	protein_coding	94190	8143.19	7406.13	8557.38	5510.28	5266.15	5021.2	6650.72	-0.609632	0.0954344	-6.38797	1.68106e-10	3.89924e-09
ENSMUSG00000044533	Rps2	protein_coding	620248	2053.47	2238.72	2121.23	5004.47	2955.3	5221.03	3265.7	1.03865	0.162701	6.38377	1.72779e-10	4.00257e-09
ENSMUSG00000044533	Rps2	protein_coding	639606	2053.47	2238.72	2121.23	5004.47	2955.3	5221.03	3265.7	1.03865	0.162701	6.38377	1.72779e-10	4.00257e-09
ENSMUSG00000044533	Rps2	protein_coding	102637749	2053.47	2238.72	2121.23	5004.47	2955.3	5221.03	3265.7	1.03865	0.162701	6.38377	1.72779e-10	4.00257e-09
ENSMUSG00000033174	Mgll	protein_coding	23945	1818.53	1875.91	1894.45	994.865	1112.53	1229.13	1487.57	-0.746162	0.116892	-6.38333	1.7328e-10	4.00909e-09
ENSMUSG00000031665	Sall1	protein_coding	58198	36159.2	35003.7	33827.4	22435.3	25473.7	23269.4	29361.5	-0.560676	0.0878717	-6.38062	1.76377e-10	4.07045e-09
ENSMUSG00000048897	Zfp710	protein_coding	209225	12141.3	12562	12614.4	8992.87	7865.86	8220.11	10399.4	-0.573376	0.089862	-6.38063	1.76356e-10	4.07045e-09
ENSMUSG00000058715	Fcer1g	protein_coding	14127	5213.72	5441.09	5709.86	7859.55	7984.07	8561.09	6794.9	0.576347	0.0903407	6.3797	1.77437e-10	4.08976e-09
ENSMUSG00000021822	Plau	protein_coding	18792	2352.86	2583.7	2702.58	7548.03	8242.42	14183.4	6268.83	1.97209	0.309233	6.37737	1.80159e-10	4.14728e-09
ENSMUSG00000022885	St6gal1	protein_coding	NA	2289.1	2655.01	2487.49	3613.23	4076.41	4504.17	3270.9	0.714301	0.112096	6.3722	1.86338e-10	4.28413e-09
ENSMUSG00000056429	Tgoln1	protein_coding	22134	4075.06	3917.5	3396.93	6018.32	5912.5	8026.62	5224.49	0.808533	0.127003	6.36625	1.93704e-10	4.44791e-09
ENSMUSG00000056429	Tgoln1	protein_coding	22135	4075.06	3917.5	3396.93	6018.32	5912.5	8026.62	5224.49	0.808533	0.127003	6.36625	1.93704e-10	4.44791e-09
ENSMUSG00000090894	Olfr110	protein_coding	258325	72.0759	95.4209	66.2397	215.498	255.49	233.138	156.311	1.60014	0.251895	6.3524	2.11979e-10	4.86144e-09
ENSMUSG00000030872	Gga2	protein_coding	74105	564.132	537.922	675.645	1110.99	999.082	1279.88	861.275	0.927947	0.146238	6.34546	2.21756e-10	5.0793e-09
ENSMUSG00000026029	Casp8	protein_coding	NA	4632.95	4205.86	4776.27	2999.11	3027.75	2878.54	3753.42	-0.612385	0.0965269	-6.34419	2.23605e-10	5.10774e-09
ENSMUSG00000026558	Uck2	protein_coding	80914	38.8101	29.3603	23.3787	92.6755	203.058	177.629	94.1519	2.36506	0.372801	6.34403	2.23835e-10	5.10774e-09
ENSMUSG00000099764	Rps10-ps2	processed_pseudogene	NA	253.652	273.68	286.779	667.71	575.807	490.066	424.616	1.09385	0.172416	6.34428	2.23474e-10	5.10774e-09
ENSMUSG00000021069	Pygl	protein_coding	110095	178.111	216.008	178.457	346.137	561.507	938.897	403.186	1.68719	0.266494	6.33106	2.43485e-10	5.54922e-09
ENSMUSG00000004707	Ly9	protein_coding	17085	559.281	963.646	886.832	2378.3	3599.74	4044.24	2072.01	2.05671	0.324891	6.33047	2.44419e-10	5.55667e-09
ENSMUSG00000026177	Slc11a1	protein_coding	18173	5520.74	6024.1	5674.01	9397.07	8274.84	11928.1	7803.14	0.781184	0.123398	6.33059	2.44228e-10	5.55667e-09
ENSMUSG00000027510	Rbm38	protein_coding	NA	589.082	597.691	641.356	305.941	324.13	304.507	460.451	-0.966632	0.15277	-6.32737	2.49369e-10	5.66217e-09
ENSMUSG00000104108	RP23-438M14.4	antisense	NA	295.234	240.125	264.959	112.774	78.1724	80.8847	178.691	-1.55703	0.246089	-6.3271	2.49813e-10	5.66522e-09
ENSMUSG00000024991	Eif3a	protein_coding	13669	7693.41	7074.78	7253.63	10398.6	11345.5	10705.3	9078.55	0.559201	0.0884001	6.32579	2.51941e-10	5.70639e-09
ENSMUSG00000038332	Sesn1	protein_coding	140742	2794.33	2410.69	2668.29	1459.36	1733.14	1605.01	2111.8	-0.71485	0.113033	-6.32425	2.5446e-10	5.75633e-09
ENSMUSG00000029401	Rilpl2	protein_coding	80291	325.035	256.902	201.057	506.924	676.859	727.963	449.123	1.28481	0.203258	6.3211	2.59709e-10	5.86783e-09
ENSMUSG00000050335	Lgals3	protein_coding	16854	33.9588	83.8865	21.0408	658.777	474.754	900.834	362.209	3.88101	0.614838	6.31224	2.75025e-10	6.2062e-09
ENSMUSG00000030605	Mfge8	protein_coding	17304	503.145	521.145	607.067	911.123	1023.87	1256.09	803.74	0.965298	0.152932	6.31196	2.75525e-10	6.20983e-09
ENSMUSG00000031709	Tbc1d9	protein_coding	71310	5827.06	6595.58	5981.83	3719.3	3654.08	4324.95	5017.13	-0.654464	0.103724	-6.30967	2.79623e-10	6.29445e-09
ENSMUSG00000041849	Card6	protein_coding	239319	2203.86	2279.62	2130.58	1186.92	1390.9	1444.82	1772.78	-0.71827	0.113999	-6.30069	2.96326e-10	6.66224e-09
ENSMUSG00000026944	Abca2	protein_coding	11305	2909.37	2890.94	2800.77	4083.3	4342.38	4545.4	3595.36	0.592332	0.0940934	6.29514	3.07119e-10	6.89642e-09
ENSMUSG00000025791	Pgm2	protein_coding	72157	377.012	426.773	425.492	796.116	717.852	777.128	586.729	0.898855	0.142928	6.28887	3.19791e-10	7.17218e-09
ENSMUSG00000024381	Bin1	protein_coding	30948	17269.1	18722.4	18843.2	12467.6	12867	12632.3	15466.9	-0.530263	0.0844847	-6.27644	3.46424e-10	7.7505e-09
ENSMUSG00000042371	Slc5a10	protein_coding	109342	194.05	201.328	218.201	48.0126	77.2191	38.0634	129.479	-1.88571	0.300438	-6.27653	3.46215e-10	7.7505e-09
ENSMUSG00000056592	Zfp658	protein_coding	210104	4007.14	3623.9	3947.1	2629.53	2467.2	2156.93	3138.63	-0.673671	0.107425	-6.27111	3.58492e-10	8.0107e-09
ENSMUSG00000028207	Asph	protein_coding	65973	7671.92	6560.97	7069.72	10645.4	10297.8	11896.4	9023.7	0.623835	0.0994842	6.2707	3.59438e-10	8.02205e-09
ENSMUSG00000024300	Myo1f	protein_coding	17916	8936.72	9451.91	8407.76	12837.2	13541.9	12940	11019.3	0.553417	0.0882623	6.27014	3.60724e-10	8.04093e-09
ENSMUSG00000074884	Serf2	protein_coding	378702	996.588	987.764	1127.63	1946.18	1688.33	1636.73	1397.2	0.76056	0.121312	6.26947	3.62289e-10	8.066e-09
ENSMUSG00000026395	Ptprc	protein_coding	19264	12467	11511.3	12057.2	16577.7	17732.7	18538.5	14814.1	0.552236	0.0881191	6.26693	3.68229e-10	8.18828e-09
ENSMUSG00000021087	Rtn1	protein_coding	104001	2276.63	3062.91	3139.76	1576.6	1679.75	1563.77	2216.57	-0.813838	0.130293	-6.24622	4.20493e-10	9.33913e-09
ENSMUSG00000056116	H2-T22	protein_coding	15039	465.028	454.036	457.443	729.121	938.069	1068.95	685.441	0.988692	0.158446	6.23994	4.37751e-10	9.71064e-09
ENSMUSG00000056116	H2-T22	protein_coding	15051	465.028	454.036	457.443	729.121	938.069	1068.95	685.441	0.988692	0.158446	6.23994	4.37751e-10	9.71064e-09
ENSMUSG00000027947	Il6ra	protein_coding	16194	13337.5	14634	12964.3	7905.33	7917.34	9863.18	11103.6	-0.672852	0.108096	-6.22456	4.8291e-10	1.06865e-08
ENSMUSG00000045005	Fzd5	protein_coding	14367	133.756	134.218	153.52	331.622	311.736	358.43	237.214	1.24583	0.200143	6.22473	4.82384e-10	1.06865e-08
ENSMUSG00000028646	Rragc	protein_coding	54170	1704.87	1641.03	1581.96	2487.72	2477.68	2832.55	2120.97	0.660879	0.10622	6.22178	4.91559e-10	1.08648e-08
ENSMUSG00000003814	Calr	protein_coding	12317	18576.2	20167.4	19481.5	27759.1	30954.4	27134.4	24012.2	0.560312	0.0901211	6.21733	5.05684e-10	1.11635e-08
ENSMUSG00000028152	Tspan5	protein_coding	56224	230.088	228.591	214.305	436.58	453.781	547.161	351.751	1.09176	0.175715	6.21322	5.19105e-10	1.1446e-08
ENSMUSG00000032440	Tgfbr2	protein_coding	21813	20051	17636.1	18307.9	26929.5	28364.2	35616.2	24484.1	0.698921	0.112601	6.20706	5.39862e-10	1.18893e-08
ENSMUSG00000066315	Gm12918	processed_pseudogene	NA	83.1645	88.0808	74.8118	245.646	199.244	261.686	158.772	1.52028	0.244976	6.20581	5.44152e-10	1.19694e-08
ENSMUSG00000022540	Rogdi	protein_coding	66049	2585.72	3134.21	3182.62	1748.55	1919.04	1773.12	2390.54	-0.709414	0.114417	-6.20025	5.63733e-10	1.23852e-08
ENSMUSG00000021457	Syk	protein_coding	NA	9376.8	10331.7	10725.4	7207.47	6550.28	6399.41	8431.83	-0.594108	0.0959425	-6.19233	5.92808e-10	1.30084e-08
ENSMUSG00000030329	Pianp	protein_coding	NA	614.724	554.699	538.489	2399.51	2474.82	5757.09	2056.56	2.63758	0.426581	6.18308	6.28625e-10	1.37652e-08
ENSMUSG00000056749	Nfil3	protein_coding	18030	257.81	274.728	253.269	458.911	593.92	819.949	443.098	1.2497	0.202117	6.18304	6.28803e-10	1.37652e-08
ENSMUSG00000037499	Nenf	protein_coding	66208	288.997	371.198	388.086	835.196	655.886	680.383	536.624	1.05309	0.170389	6.18051	6.38942e-10	1.39705e-08
ENSMUSG00000090164	BC035044	protein_coding	232406	1543.39	1097.86	1271.02	679.992	718.805	464.691	962.628	-1.06609	0.17273	-6.17198	6.74419e-10	1.4711e-08
ENSMUSG00000040111	Gramd1b	protein_coding	235283	1009.76	975.181	855.661	1413.58	1786.53	1934.89	1329.27	0.853153	0.13827	6.17021	6.81996e-10	1.48586e-08
ENSMUSG00000027775	Mfsd1	protein_coding	66868	2164.36	2308.98	1987.19	3209.03	3304.21	3642.98	2769.46	0.652468	0.105769	6.16879	6.88145e-10	1.49747e-08
ENSMUSG00000024462	Gabbr1	protein_coding	54393	3354.99	3826.27	4095.95	2439.71	2433.83	2185.47	3056.04	-0.674761	0.109564	-6.15859	7.33933e-10	1.59521e-08
ENSMUSG00000031198	Fundc2	protein_coding	67391	142.073	163.579	149.624	337.205	347.009	350.5	248.332	1.18705	0.192921	6.15304	7.60128e-10	1.65019e-08
ENSMUSG00000034807	Colgalt1	protein_coding	234407	3245.49	3673.18	3585.51	5020.11	5462.54	6394.65	4563.58	0.68376	0.111213	6.14823	7.83524e-10	1.69897e-08
ENSMUSG00000028653	Trit1	protein_coding	66966	1130.34	1291.85	1186.08	679.992	727.385	518.614	922.378	-0.899906	0.146384	-6.14757	7.86773e-10	1.70399e-08
ENSMUSG00000060512	0610040J01Rik	protein_coding	76261	2636.31	2862.63	3015.07	1815.55	1460.49	1846.08	2272.69	-0.734614	0.119548	-6.14493	7.99977e-10	1.73054e-08
ENSMUSG00000031604	Msmo1	protein_coding	66234	522.55	560.991	451.209	906.656	967.622	899.248	718.046	0.856052	0.139317	6.14462	8.01558e-10	1.73191e-08
ENSMUSG00000028478	Clta	protein_coding	12757	10224.4	10481.6	10976.3	15263.5	15066.3	14792.4	12800.8	0.51022	0.0830629	6.14257	8.1196e-10	1.75232e-08
ENSMUSG00000058761	Rnf169	protein_coding	108937	3530.33	4188.03	4247.13	2728.9	2312.76	2161.68	3194.81	-0.731086	0.119136	-6.13659	8.43136e-10	1.81746e-08
ENSMUSG00000025068	Gsto1	protein_coding	14873	252.266	372.246	289.117	636.446	583.433	794.574	488.014	1.14219	0.186266	6.13205	8.67522e-10	1.86783e-08
ENSMUSG00000054263	Lifr	protein_coding	16880	5890.12	5912.95	5540.75	3508.27	3774.2	4144.15	4795.08	-0.602729	0.098318	-6.1304	8.76574e-10	1.8851e-08
ENSMUSG00000032737	Inppl1	protein_coding	NA	2677.2	2994.75	2961.3	4066.55	4551.16	4870.53	3686.92	0.643586	0.105049	6.12653	8.98146e-10	1.92922e-08
ENSMUSG00000000732	Icosl	protein_coding	50723	3181.04	3663.74	3280.81	2235.38	2205.99	1887.31	2742.38	-0.676136	0.1104	-6.1244	9.10286e-10	1.95301e-08
ENSMUSG00000058454	Dhcr7	protein_coding	NA	352.756	332.4	315.612	568.335	673.999	835.809	513.152	1.05045	0.171588	6.12195	9.2439e-10	1.98094e-08
ENSMUSG00000026012	Cd28	protein_coding	12487	53.3639	34.6032	24.9373	166.369	167.785	141.152	98.035	2.06782	0.33781	6.12126	9.28358e-10	1.98712e-08
ENSMUSG00000035150	Eif2s3x	protein_coding	26905	1006.29	1095.77	956.968	1556.5	1678.8	1838.15	1355.41	0.729699	0.11926	6.11854	9.44342e-10	2.01662e-08
ENSMUSG00000035150	Eif2s3x	protein_coding	102642679	1006.29	1095.77	956.968	1556.5	1678.8	1838.15	1355.41	0.729699	0.11926	6.11854	9.44342e-10	2.01662e-08
ENSMUSG00000079227	Ccr5	protein_coding	12774	11189.1	9503.29	8881.57	5937.93	6189.92	6680.13	8063.65	-0.653413	0.106791	-6.11861	9.43932e-10	2.01662e-08
ENSMUSG00000053550	Shisa7	protein_coding	232813	67.2246	119.538	95.8527	193.167	469.035	358.43	217.208	1.86053	0.304164	6.11685	9.54411e-10	2.03574e-08
ENSMUSG00000038147	Cd84	protein_coding	12523	6547.12	6103.79	7837.32	10134	11298.8	11006.7	8821.28	0.662741	0.108438	6.11171	9.85668e-10	2.09997e-08
ENSMUSG00000048677	Tpcn2	protein_coding	233979	733.234	737.153	693.568	1276.24	1106.81	1295.74	973.791	0.764329	0.125117	6.10891	1.00316e-09	2.13475e-08
ENSMUSG00000030107	Usp18	protein_coding	24110	218.307	231.736	145.727	437.696	667.326	439.315	356.685	1.37947	0.225873	6.10729	1.01339e-09	2.15152e-08
ENSMUSG00000031790	Mmp15	protein_coding	17388	171.18	197.133	184.692	63.6446	53.386	30.1335	116.695	-1.88631	0.308857	-6.10738	1.01282e-09	2.15152e-08
ENSMUSG00000020700	Map3k3	protein_coding	26406	5720.33	5945.46	6694.88	4079.95	4001.09	4115.61	5092.89	-0.590302	0.0966784	-6.10583	1.02268e-09	2.16873e-08
ENSMUSG00000019843	Fyn	protein_coding	14360	406.813	394.267	538.489	789.416	894.216	1241.82	710.837	1.12299	0.183992	6.10345	1.038e-09	2.19866e-08
ENSMUSG00000002881	Nab1	protein_coding	17936	709.67	782.242	744.222	1313.09	1204.05	1203.76	992.837	0.73602	0.120691	6.09841	1.07131e-09	2.2666e-08
ENSMUSG00000021814	Anxa7	protein_coding	NA	911.344	980.423	989.698	1445.96	1597.77	1677.96	1267.19	0.712135	0.116978	6.08779	1.14483e-09	2.41918e-08
ENSMUSG00000063316	Rpl27	protein_coding	19942	1491.42	1735.4	1560.14	3265.97	2944.81	2258.43	2209.36	0.825074	0.135533	6.08761	1.14607e-09	2.41918e-08
ENSMUSG00000029581	Fscn1	protein_coding	14086	13304.9	14448.4	14409.9	9175.99	10279.7	9235.13	11809	-0.55509	0.0912012	-6.08643	1.15456e-09	2.43428e-08
ENSMUSG00000085095	Gm15635	antisense	NA	1735.37	2101.36	2104.08	1131.09	1277.45	967.445	1552.8	-0.812	0.1335	-6.0824	1.18399e-09	2.49347e-08
ENSMUSG00000042377	Fam83g	protein_coding	69640	384.636	416.287	448.871	165.253	210.684	120.534	291.044	-1.31838	0.216762	-6.08214	1.18586e-09	2.49454e-08
ENSMUSG00000031176	Dynlt3	protein_coding	67117	573.835	576.72	500.304	951.319	944.742	976.961	753.98	0.799499	0.131582	6.07606	1.23174e-09	2.58806e-08
ENSMUSG00000056629	Fkbp2	protein_coding	NA	880.157	932.189	848.647	1342.12	1508.16	1530.47	1173.62	0.71942	0.118493	6.07142	1.26785e-09	2.66089e-08
ENSMUSG00000048537	Phldb1	protein_coding	102693	764.42	754.978	783.966	1240.51	1377.55	1202.17	1020.6	0.731107	0.1206	6.06225	1.34227e-09	2.81384e-08
ENSMUSG00000021486	Prelid1	protein_coding	66494	1326.47	1357.91	1296.74	2101.39	2096.36	1957.09	1689.33	0.629584	0.103955	6.05633	1.39258e-09	2.91598e-08
ENSMUSG00000021486	Prelid1	protein_coding	102641161	1326.47	1357.91	1296.74	2101.39	2096.36	1957.09	1689.33	0.629584	0.103955	6.05633	1.39258e-09	2.91598e-08
ENSMUSG00000020027	Socs2	protein_coding	216233	32.5728	50.3319	35.8473	116.123	149.672	258.514	107.177	2.14518	0.35454	6.05061	1.44295e-09	3.01799e-08
ENSMUSG00000062683	Atp5g2	protein_coding	67942	264.74	243.271	296.13	623.047	494.774	536.06	409.67	1.03823	0.171652	6.04848	1.46223e-09	3.05483e-08
ENSMUSG00000002228	Ppm1j	protein_coding	71887	15.9399	13.6316	25.7166	77.0435	98.1922	164.941	65.9108	2.60353	0.43071	6.04473	1.49658e-09	3.12302e-08
ENSMUSG00000044948	Cfap43	protein_coding	414801	288.304	319.817	301.585	608.532	522.421	735.892	462.758	1.03436	0.171211	6.04144	1.52747e-09	3.18384e-08
ENSMUSG00000044948	Cfap43	protein_coding	100048534	288.304	319.817	301.585	608.532	522.421	735.892	462.758	1.03436	0.171211	6.04144	1.52747e-09	3.18384e-08
ENSMUSG00000035258	Abi3bp	protein_coding	320712	30.4936	19.923	7.01361	53.5954	192.571	247.412	91.8348	3.09467	0.512759	6.03533	1.58641e-09	3.30294e-08
ENSMUSG00000049265	Kcnk3	protein_coding	16527	6.23734	6.29149	0.77929	31.264	73.4058	111.018	38.166	4.02885	0.667832	6.03272	1.61221e-09	3.35284e-08
ENSMUSG00000029484	Anxa3	protein_coding	11745	4100.7	5826.97	4152.84	8842.13	7056.49	10113.8	6682.15	0.885612	0.146987	6.02508	1.69024e-09	3.51113e-08
ENSMUSG00000027808	Serp1	protein_coding	28146	2289.1	2339.38	2083.82	3234.71	3462.47	3490.73	2816.7	0.602088	0.0999709	6.02263	1.71603e-09	3.56067e-08
ENSMUSG00000043832	Clec4a3	protein_coding	NA	656.999	699.404	825.268	318.223	376.562	412.354	548.135	-0.981861	0.163223	-6.01546	1.79377e-09	3.71775e-08
ENSMUSG00000090069	E430024P14Rik	antisense	NA	574.528	676.335	426.272	198.75	269.79	245.826	398.583	-1.22912	0.204399	-6.01334	1.81745e-09	3.76257e-08
ENSMUSG00000024985	Tcf7l2	protein_coding	21416	1688.93	1673.54	1531.31	991.516	1078.21	930.967	1315.74	-0.703428	0.116992	-6.01263	1.82538e-09	3.77473e-08
ENSMUSG00000026991	Pkp4	protein_coding	227937	796.993	982.521	850.206	1675.97	1346.09	1549.5	1200.21	0.798818	0.133049	6.00395	1.92576e-09	3.97779e-08
ENSMUSG00000040462	Os9	protein_coding	216440	8220.81	8859.46	8000.19	11507.4	12755.5	14751.2	10682.4	0.637251	0.106152	6.00319	1.93482e-09	3.99201e-08
ENSMUSG00000020689	Itgb3	protein_coding	16416	3040.35	3074.44	3329.91	4320.02	5162.24	5617.52	4090.75	0.676373	0.112686	6.00228	1.94568e-09	4.00989e-08
ENSMUSG00000052821	Cysltr1	protein_coding	58861	1678.54	1478.5	1361.42	831.846	971.435	762.854	1180.77	-0.813635	0.135619	-5.9994	1.98046e-09	4.07699e-08
ENSMUSG00000023277	Twf2	protein_coding	23999	3695.28	3939.52	4117.77	2742.3	2553.95	2529.63	3263.07	-0.586257	0.0977527	-5.99735	2.00561e-09	4.12412e-08
ENSMUSG00000020932	Gfap	protein_coding	14580	20.0981	33.5546	8.57219	94.9086	189.711	111.018	76.3105	2.69647	0.449751	5.99547	2.02903e-09	4.16761e-08
ENSMUSG00000020377	Ltc4s	protein_coding	17001	1618.94	1906.32	1853.15	1144.49	1089.65	877.044	1414.93	-0.786281	0.131355	-5.98594	2.15139e-09	4.40901e-08
ENSMUSG00000085912	Trp53cor1	lincRNA	NA	406.813	337.643	283.662	161.903	117.259	107.846	235.854	-1.40542	0.23478	-5.98613	2.14898e-09	4.40901e-08
ENSMUSG00000043157	Arl11	protein_coding	219144	451.86	468.716	453.547	858.644	730.245	896.076	643.181	0.852921	0.142505	5.9852	2.16128e-09	4.42433e-08
ENSMUSG00000026956	Uap1l1	protein_coding	227620	1320.24	1605.38	1542.22	2425.19	2233.63	2599.41	1954.35	0.700093	0.117101	5.97856	2.25117e-09	4.6032e-08
ENSMUSG00000008845	Cd163	protein_coding	93671	1850.41	1951.41	1366.87	1078.61	756.938	773.956	1296.37	-0.98479	0.164737	-5.97797	2.25939e-09	4.61246e-08
ENSMUSG00000024644	Cndp2	protein_coding	NA	3292.62	3377.48	3381.34	4804.61	4775.19	5558.84	4198.35	0.590145	0.0987216	5.97787	2.26074e-09	4.61246e-08
ENSMUSG00000002728	Naa20	protein_coding	67877	405.427	394.267	324.964	678.876	686.392	770.784	543.451	0.924175	0.154618	5.97715	2.27075e-09	4.62773e-08
ENSMUSG00000028028	Alpk1	protein_coding	71481	948.768	998.249	656.942	1620.15	1521.5	1773.12	1253.12	0.916579	0.153354	5.97689	2.27431e-09	4.62983e-08
ENSMUSG00000028063	Lmna	protein_coding	16905	165.636	197.133	162.092	349.487	408.975	398.08	280.234	1.14343	0.191332	5.97613	2.28502e-09	4.64645e-08
ENSMUSG00000017697	Ada	protein_coding	11486	334.737	310.38	494.07	144.038	160.158	139.566	263.825	-1.35837	0.227451	-5.97212	2.34192e-09	4.75689e-08
ENSMUSG00000053483	Usp21	protein_coding	30941	1959.91	2000.69	1896.79	1027.25	1338.46	1156.18	1563.21	-0.732647	0.122735	-5.96935	2.38199e-09	4.83291e-08
ENSMUSG00000032988	Slc16a8	protein_coding	57274	21.4842	17.8259	13.2479	104.958	68.6392	134.808	60.1605	2.54149	0.425993	5.96603	2.43095e-09	4.92677e-08
ENSMUSG00000060419	Rps16-ps2	processed_pseudogene	NA	49.8987	51.3805	45.9781	165.253	133.465	212.521	109.749	1.79005	0.300109	5.96465	2.45157e-09	4.96307e-08
ENSMUSG00000059810	Rgs3	protein_coding	50780	546.113	587.205	483.16	1099.82	836.064	1094.32	774.448	0.905815	0.152021	5.9585	2.5457e-09	5.14795e-08
ENSMUSG00000020901	Pik3r5	protein_coding	320207	7170.16	8183.13	8484.13	4714.17	5343.37	5481.13	6562.68	-0.617497	0.103642	-5.95796	2.55407e-09	5.15917e-08
ENSMUSG00000029545	Acads	protein_coding	11409	2217.03	2351.97	2524.12	1568.78	1550.1	1411.52	1937.25	-0.645418	0.108354	-5.9566	2.57547e-09	5.19666e-08
ENSMUSG00000055872	Gm9985	pseudogene	NA	350.677	246.417	338.212	127.289	112.492	57.0951	205.364	-1.64055	0.276114	-5.94155	2.82335e-09	5.69054e-08
ENSMUSG00000047875	Gpr157	protein_coding	269604	1155.29	1117.79	839.295	1670.39	1886.62	2666.02	1555.9	0.998157	0.168389	5.92768	3.07251e-09	6.18591e-08
ENSMUSG00000043323	Fbrsl1	protein_coding	381668	10290.2	9021.99	9756.71	6084.2	6983.09	5290.81	7904.5	-0.662447	0.112026	-5.91332	3.35279e-09	6.74279e-08
ENSMUSG00000006024	Napa	protein_coding	108124	2047.23	2169.51	2213.96	3137.57	3164.08	3825.37	2759.62	0.654169	0.110633	5.91295	3.36038e-09	6.75064e-08
ENSMUSG00000028080	Lrba	protein_coding	80877	4973.24	4571.81	5692.71	3440.16	3261.32	2865.86	4134.18	-0.670904	0.113477	-5.91225	3.37461e-09	6.77178e-08
ENSMUSG00000032528	Vipr1	protein_coding	22354	823.328	720.375	801.89	342.788	441.388	453.589	597.226	-0.925232	0.15657	-5.90937	3.43411e-09	6.88364e-08
ENSMUSG00000027340	Slc23a2	protein_coding	54338	3752.1	3628.09	3689.16	5262.4	5342.42	6543.73	4702.98	0.630619	0.10683	5.90301	3.56924e-09	7.14668e-08
ENSMUSG00000045322	Tlr9	protein_coding	81897	4606.62	4508.9	4449.75	2986.83	3170.75	3194.15	3819.5	-0.536872	0.0910411	-5.89703	3.70097e-09	7.40234e-08
ENSMUSG00000026827	Gpd2	protein_coding	NA	209.297	127.927	238.463	418.714	465.221	589.983	341.601	1.34738	0.228558	5.89515	3.74334e-09	7.47892e-08
ENSMUSG00000064043	Trerf1	processed_transcript	NA	79.6993	101.712	93.5148	214.382	229.751	350.5	178.26	1.52869	0.259869	5.88257	4.03955e-09	8.06191e-08
ENSMUSG00000028268	Gbp3	protein_coding	NA	499.68	502.27	375.618	157.437	242.144	131.636	318.131	-1.36258	0.231692	-5.881	4.07795e-09	8.1297e-08
ENSMUSG00000020629	Adi1	protein_coding	104923	430.376	383.781	321.068	733.588	655.886	859.599	564.049	0.98296	0.167175	5.87985	4.10651e-09	8.17771e-08
ENSMUSG00000020961	Ston2	protein_coding	108800	742.243	725.618	653.045	409.782	387.049	366.36	547.35	-0.864641	0.147081	-5.87866	4.13598e-09	8.21852e-08
ENSMUSG00000090213	Tmem189	protein_coding	407243	681.256	724.57	681.1	1077.49	1181.17	1170.45	919.339	0.717062	0.121975	5.87875	4.13364e-09	8.21852e-08
ENSMUSG00000036769	Wdr44	protein_coding	NA	2747.89	2328.9	2675.3	1623.5	1703.59	1290.98	2061.69	-0.745388	0.126907	-5.87348	4.26733e-09	8.47032e-08
ENSMUSG00000019944	Rhobtb1	protein_coding	NA	2369.49	2679.13	2491.39	1687.14	1645.43	1614.52	2081.18	-0.607066	0.103388	-5.87172	4.31309e-09	8.55189e-08
ENSMUSG00000026271	Gpr35	protein_coding	NA	520.471	557.845	478.484	289.192	251.677	223.622	386.882	-1.02087	0.173911	-5.87005	4.35656e-09	8.62873e-08
ENSMUSG00000002233	Rhoc	protein_coding	11853	327.114	294.651	241.58	654.311	503.354	640.734	443.624	1.05624	0.179969	5.86901	4.38395e-09	8.67359e-08
ENSMUSG00000018042	Cyb5r3	protein_coding	109754	1111.63	990.909	1023.99	1957.35	1785.57	1503.5	1395.49	0.747646	0.127399	5.86855	4.39619e-09	8.68841e-08
ENSMUSG00000075000	Nrbf2	protein_coding	641340	406.813	425.724	475.367	763.735	822.717	745.408	606.627	0.835433	0.142469	5.86395	4.51992e-09	8.92331e-08
ENSMUSG00000043079	Synpo	protein_coding	104027	39.5031	15.7287	28.0544	120.59	111.539	169.699	80.8523	2.24274	0.382517	5.86311	4.54272e-09	8.95866e-08
ENSMUSG00000087370	Tmem170b	protein_coding	621976	3870.61	3537.91	3425.76	2406.21	2328.01	2504.25	3012.13	-0.582711	0.0993891	-5.86292	4.54789e-09	8.9592e-08
ENSMUSG00000081895	Rpl17-ps10	processed_pseudogene	NA	65.8385	85.9837	49.0953	222.198	178.271	226.794	138.03	1.64875	0.28125	5.86222	4.56725e-09	8.98766e-08
ENSMUSG00000056145	AI504432	lincRNA	NA	112.965	118.49	70.1361	319.34	296.483	233.138	191.759	1.4999	0.256029	5.85834	4.67527e-09	9.19034e-08
ENSMUSG00000014547	Wdfy2	protein_coding	268752	1674.38	1732.26	1748.73	1010.5	971.435	1197.41	1389.12	-0.700365	0.119684	-5.85178	4.86333e-09	9.54976e-08
ENSMUSG00000015355	Cd48	protein_coding	12506	842.733	807.408	785.524	1203.66	1365.16	1486.06	1081.76	0.733701	0.125595	5.84179	5.16438e-09	1.013e-07
ENSMUSG00000021306	Gpr137b	protein_coding	83924	1307.76	1279.27	1373.89	2103.62	1974.33	2824.62	1810.58	0.799081	0.136791	5.84161	5.17e-09	1.01302e-07
ENSMUSG00000045636	Mtus1	protein_coding	102103	10436.4	10829.7	10522.8	7395.06	7821.06	7360.51	9060.93	-0.493426	0.0844775	-5.84092	5.19143e-09	1.01613e-07
ENSMUSG00000033545	Znrf1	protein_coding	170737	1991.79	2246.06	2214.74	1316.44	1474.79	1313.19	1759.5	-0.651031	0.111517	-5.83796	5.28453e-09	1.03325e-07
ENSMUSG00000028599	Tnfrsf1b	protein_coding	21938	9514.71	10164.9	9791.78	6467.18	6478.78	7333.55	8291.82	-0.53973	0.0925258	-5.83329	5.4346e-09	1.06146e-07
ENSMUSG00000030122	Ptms	protein_coding	69202	7281.74	7600.12	6327.84	10264.6	10287.3	12296.1	9009.62	0.630872	0.108242	5.82835	5.59789e-09	1.09102e-07
ENSMUSG00000097365	C030034L19Rik	lincRNA	NA	44.3544	82.8379	81.8255	237.83	195.431	229.966	145.374	1.67351	0.287131	5.82839	5.59658e-09	1.09102e-07
ENSMUSG00000037731	Themis2	protein_coding	230787	3583	3853.54	3608.89	2574.81	2536.79	2339.31	3082.72	-0.566823	0.097275	-5.82702	5.64263e-09	1.09857e-07
ENSMUSG00000026123	Plekhb2	protein_coding	226971	1160.14	1313.87	1446.36	2108.09	1975.28	2417.03	1736.8	0.728551	0.125073	5.82501	5.71094e-09	1.11069e-07
ENSMUSG00000031488	Rab11fip1	protein_coding	75767	43.6614	50.3319	24.9373	104.958	173.505	253.756	108.525	2.16289	0.371355	5.82433	5.73407e-09	1.11401e-07
ENSMUSG00000097589	Dleu2	processed_transcript	NA	3459.64	3861.92	3933.08	2417.38	2518.68	1839.73	3005.07	-0.729949	0.125487	-5.81695	5.99317e-09	1.16311e-07
ENSMUSG00000052911	Lamb2	protein_coding	16779	1069.36	1000.35	1127.63	1526.35	2006.74	2672.37	1567.13	0.954583	0.164159	5.81497	6.06437e-09	1.17568e-07
ENSMUSG00000029723	Tsc22d4	protein_coding	78829	7379.46	7509.94	8051.63	5355.08	5509.25	4943.48	6458.14	-0.536777	0.092354	-5.81217	6.16687e-09	1.19428e-07
ENSMUSG00000083596	Rpl21-ps15	processed_pseudogene	NA	170.487	145.753	117.673	783.833	359.402	288.647	310.966	1.72406	0.296739	5.81003	6.24621e-09	1.20837e-07
ENSMUSG00000000325	Arvcf	protein_coding	11877	2880.96	3030.4	3085.21	2140.47	1916.18	1917.44	2495.11	-0.590175	0.101591	-5.80932	6.27255e-09	1.21219e-07
ENSMUSG00000022793	B4galt4	protein_coding	56375	1937.04	1948.26	2099.41	1153.42	1358.48	1286.23	1630.47	-0.655894	0.112944	-5.80727	6.34998e-09	1.22585e-07
ENSMUSG00000029528	Pxn	protein_coding	19303	5422.32	6288.34	6030.93	4035.29	3441.49	4098.16	4886.09	-0.616596	0.106207	-5.80561	6.41328e-09	1.23677e-07
ENSMUSG00000032715	Trib3	protein_coding	228775	2.07911	5.24291	0	48.0126	26.693	99.9164	30.324	4.66399	0.803459	5.80488	6.44108e-09	1.24082e-07
ENSMUSG00000038059	Smim3	protein_coding	106878	323.648	338.692	233.008	679.992	585.34	577.295	456.329	1.04383	0.179977	5.79979	6.63996e-09	1.27779e-07
ENSMUSG00000048279	Sacs	protein_coding	50720	255.731	225.445	218.981	487.942	506.214	420.283	352.433	1.01581	0.175294	5.79492	6.83547e-09	1.31403e-07
ENSMUSG00000039081	Zfp503	protein_coding	218820	28.4145	12.583	14.0272	102.725	94.3789	106.26	59.7314	2.43818	0.420954	5.79205	6.95323e-09	1.33527e-07
ENSMUSG00000051652	Lrrc3	protein_coding	237387	7202.74	8502.95	6931.79	4324.48	5084.07	5103.67	6191.61	-0.641361	0.110742	-5.79151	6.97549e-09	1.33814e-07
ENSMUSG00000060402	Chst8	protein_coding	68947	721.452	629.149	480.043	290.309	272.65	314.023	451.271	-1.06489	0.183876	-5.79133	6.98296e-09	1.33817e-07
ENSMUSG00000026814	Eng	protein_coding	13805	4943.44	5163.21	4858.09	2980.13	3195.54	3676.29	4136.12	-0.604065	0.104339	-5.78945	7.06188e-09	1.35188e-07
ENSMUSG00000023169	Slc38a1	protein_coding	NA	3562.91	3457.17	3501.35	4754.36	5370.06	5197.24	4307.18	0.542135	0.093685	5.78678	7.17473e-09	1.37205e-07
ENSMUSG00000084416	Rpl10a-ps1	processed_pseudogene	NA	67.9177	61.8663	57.6675	176.418	162.065	231.552	126.248	1.59698	0.276007	5.78601	7.20777e-09	1.37693e-07
ENSMUSG00000045065	9930022D16Rik	protein_coding	NA	20.0981	11.5344	1.55858	117.24	88.659	90.4006	54.9151	3.14739	0.544275	5.78273	7.34992e-09	1.40262e-07
ENSMUSG00000028291	Akirin2	protein_coding	433693	3975.96	3812.64	3741.37	2579.28	2634.03	2015.77	3126.51	-0.671732	0.116312	-5.77524	7.68441e-09	1.46429e-07
ENSMUSG00000046080	Clec9a	protein_coding	232414	17.3259	18.8745	11.6894	65.8777	91.5189	117.362	53.7748	2.52198	0.436697	5.77514	7.6891e-09	1.46429e-07
ENSMUSG00000030681	Mvp	protein_coding	78388	1472.01	1515.2	1286.61	2101.39	2226.01	2496.32	1849.59	0.674462	0.116885	5.7703	7.91289e-09	1.50534e-07
ENSMUSG00000058756	Thra	protein_coding	21833	646.604	644.877	653.824	283.609	395.629	323.539	491.347	-0.952881	0.165304	-5.76442	8.19408e-09	1.55722e-07
ENSMUSG00000038463	Olfml2b	protein_coding	320078	1369.44	1154.49	1437.01	826.263	721.665	794.574	1050.57	-0.759884	0.132057	-5.75421	8.70477e-09	1.65255e-07
ENSMUSG00000029313	Aff1	protein_coding	17355	6326.04	7456.46	6843.73	4751.01	4755.17	4532.72	5777.52	-0.554475	0.0963787	-5.75309	8.76293e-09	1.66187e-07
ENSMUSG00000034765	Dusp5	protein_coding	240672	55.443	24.1174	14.8065	118.357	142.045	291.819	107.765	2.52953	0.43988	5.75051	8.89747e-09	1.68564e-07
ENSMUSG00000026637	Traf5	protein_coding	NA	1702.1	1520.44	1811.85	1074.14	1081.07	935.725	1354.22	-0.702384	0.122211	-5.74733	9.06643e-09	1.7141e-07
ENSMUSG00000061451	Tmem151a	protein_coding	381199	4.15822	3.14574	0.77929	24.5646	40.0395	115.776	31.4106	4.46279	0.776492	5.74737	9.06418e-09	1.7141e-07
ENSMUSG00000003123	Lipe	protein_coding	16890	1401.32	1559.24	1547.67	921.172	939.976	988.062	1226.24	-0.662474	0.115301	-5.74563	9.15818e-09	1.72966e-07
ENSMUSG00000026615	Eprs	protein_coding	107508	3557.36	3266.33	2664.39	4868.25	4941.07	6778.46	4345.98	0.805153	0.140236	5.7414	9.38984e-09	1.77158e-07
ENSMUSG00000006611	Hfe	protein_coding	15216	2092.97	2466.26	2598.93	1604.51	1426.17	1430.55	1936.57	-0.681416	0.118784	-5.7366	9.65962e-09	1.82061e-07
ENSMUSG00000052684	Jun	protein_coding	16476	38432.4	30416.2	27380.4	21500.7	19456.4	18885.8	26012	-0.685288	0.119481	-5.73554	9.72039e-09	1.83017e-07
ENSMUSG00000039270	Megf9	protein_coding	230316	308.402	220.202	268.076	503.574	531	948.413	463.278	1.30815	0.228358	5.7285	1.0132e-08	1.90571e-07
ENSMUSG00000038473	Nos1ap	protein_coding	70729	1441.52	1081.09	1441.69	819.564	717.852	597.913	1016.6	-0.891012	0.155565	-5.72758	1.01875e-08	1.91417e-07
ENSMUSG00000022304	Dpys	protein_coding	NA	0	0	0	17.8651	44.8061	44.4073	17.8464	7.8712	1.37474	5.72558	1.0308e-08	1.93483e-07
ENSMUSG00000049422	Chchd10	protein_coding	103172	61.6803	55.5748	45.9781	165.253	141.092	247.412	119.498	1.75339	0.306483	5.721	1.05899e-08	1.98571e-07
ENSMUSG00000081094	Rpl19-ps11	processed_pseudogene	NA	122.668	110.101	146.507	330.505	360.356	247.412	219.591	1.30886	0.22882	5.72004	1.06498e-08	1.99491e-07
ENSMUSG00000041957	Pkp2	protein_coding	67451	2.07911	0	1.55858	26.7977	45.7595	65.025	23.5366	5.11164	0.893929	5.71817	1.07678e-08	2.01494e-07
ENSMUSG00000002107	Celf2	protein_coding	14007	7598.46	7258.28	7552.1	5449.99	5304.28	5184.55	6391.28	-0.491449	0.0859708	-5.71647	1.08758e-08	2.03308e-07
ENSMUSG00000041736	Tspo	protein_coding	12257	126.133	181.405	102.866	297.008	445.201	340.985	248.933	1.40945	0.24666	5.71415	1.10256e-08	2.05898e-07
ENSMUSG00000023904	Hcfc1r1	protein_coding	353502	361.072	353.372	324.185	628.63	585.34	693.071	490.945	0.874293	0.153102	5.71051	1.12636e-08	2.10128e-07
ENSMUSG00000032902	Slc16a1	protein_coding	20501	395.724	316.672	411.465	608.532	758.845	949.999	573.539	1.0387	0.182054	5.70548	1.16019e-08	2.16218e-07
ENSMUSG00000087006	Gm13889	protein_coding	620695	239.791	269.485	179.237	792.766	949.509	1869.86	716.775	2.39106	0.419333	5.70206	1.1837e-08	2.20375e-07
ENSMUSG00000035493	Tgfbi	protein_coding	21810	2740.27	3095.41	2650.37	1871.37	1899.02	1535.22	2298.61	-0.675162	0.118438	-5.70055	1.19423e-08	2.22109e-07
ENSMUSG00000000056	Narf	protein_coding	67608	2309.2	2540.71	2366.7	1458.24	1586.33	1677.96	1989.86	-0.612346	0.107507	-5.69589	1.22728e-08	2.27794e-07
ENSMUSG00000037922	Bank1	protein_coding	242248	2479.69	2247.11	2549.84	858.644	645.399	352.086	1522.13	-1.96917	0.345959	-5.69192	1.25622e-08	2.32928e-07
ENSMUSG00000005360	Slc1a3	protein_coding	20512	4458.31	5270.17	4508.97	3165.48	3213.65	3168.78	3964.23	-0.575875	0.101197	-5.69062	1.26577e-08	2.34224e-07
ENSMUSG00000039046	Usp6nl	protein_coding	98910	1512.21	1247.81	1487.66	926.755	773.144	832.637	1130.04	-0.747508	0.131355	-5.69073	1.26497e-08	2.34224e-07
ENSMUSG00000004552	Ctse	protein_coding	13034	146.924	39.8461	35.8473	2333.64	870.383	3733.39	1193.34	4.95916	0.871681	5.6892	1.27639e-08	2.35952e-07
ENSMUSG00000046808	Atp10d	processed_transcript	NA	1060.35	778.047	1172.83	531.488	566.273	425.041	755.671	-0.981133	0.172467	-5.68882	1.27919e-08	2.36231e-07
ENSMUSG00000049751	Rpl36al	protein_coding	66483	564.825	593.497	777.732	1194.73	1045.79	1302.09	913.111	0.869617	0.152983	5.6844	1.31275e-08	2.42183e-07
ENSMUSG00000032330	Cox7a2	protein_coding	12866	178.111	173.016	148.844	377.401	353.683	336.227	261.214	1.0957	0.19285	5.68165	1.33402e-08	2.45859e-07
ENSMUSG00000029470	P2rx4	protein_coding	18438	2182.37	2138.06	2344.1	3518.32	3038.24	3530.38	2791.91	0.596978	0.105246	5.67223	1.40952e-08	2.59513e-07
ENSMUSG00000070808	Gltscr1	protein_coding	243842	3693.89	3613.41	3556.68	2645.16	2379.49	2412.27	3050.15	-0.54666	0.0966734	-5.65471	1.56107e-08	2.87127e-07
ENSMUSG00000021476	Habp4	protein_coding	56541	373.547	380.635	315.612	577.268	720.712	723.205	515.163	0.917975	0.162349	5.65432	1.56468e-08	2.87503e-07
ENSMUSG00000026893	Gca	protein_coding	227960	146.924	117.441	134.038	259.045	320.316	377.462	225.871	1.25647	0.222342	5.65107	1.59448e-08	2.92684e-07
ENSMUSG00000014769	Psmb1	protein_coding	19170	998.667	1081.09	1074.64	1597.81	1659.73	1589.15	1333.52	0.620678	0.109847	5.6504	1.60072e-08	2.93534e-07
ENSMUSG00000042106	Fam212a	protein_coding	68176	1915.56	1874.86	2020.7	1236.04	1287.94	934.139	1544.87	-0.745523	0.132006	-5.64765	1.62652e-08	2.97967e-07
ENSMUSG00000032336	Nptn	protein_coding	20320	3710.52	3671.08	4186.35	5425.42	5576.94	6326.45	4816.13	0.582339	0.103118	5.64732	1.62965e-08	2.98242e-07
ENSMUSG00000032238	Rora	protein_coding	19883	249.493	324.012	327.302	600.716	516.701	805.675	470.65	1.09195	0.193372	5.64687	1.63393e-08	2.98728e-07
ENSMUSG00000041515	Irf8	protein_coding	15900	13102.6	13144	13619.7	17394	19280.9	19296.6	15972.9	0.489464	0.0866938	5.6459	1.64322e-08	3.00126e-07
ENSMUSG00000039899	Fgl2	protein_coding	14190	422.06	424.675	233.787	618.581	969.529	1002.34	611.828	1.26181	0.223634	5.64232	1.67777e-08	3.0613e-07
ENSMUSG00000081406	Rps6-ps4	processed_pseudogene	NA	149.003	155.19	140.272	430.997	275.51	340.985	248.659	1.23686	0.219361	5.63847	1.71565e-08	3.1273e-07
ENSMUSG00000028757	Ddost	protein_coding	13200	2590.57	2847.95	2644.91	3962.71	3722.72	4217.11	3331	0.558023	0.0991727	5.62678	1.83605e-08	3.34344e-07
ENSMUSG00000048120	Entpd1	protein_coding	12495	21186.8	22313.8	21240.3	14614.8	15851.8	15985	18532.1	-0.478969	0.0851649	-5.62401	1.86571e-08	3.39407e-07
ENSMUSG00000086076	Ncr3-ps	unprocessed_pseudogene	NA	112.272	115.344	147.286	16.7486	27.6463	41.2354	76.7553	-2.15841	0.384257	-5.61711	1.94182e-08	3.52901e-07
ENSMUSG00000092413	Olfr115	protein_coding	257908	5.5443	4.19432	0.77929	80.3932	30.5063	53.9232	29.2234	3.96526	0.706036	5.61624	1.9516e-08	3.54327e-07
ENSMUSG00000045414	1190002N15Rik	protein_coding	68861	468.493	424.675	397.438	698.974	892.31	751.752	605.607	0.861103	0.15348	5.61051	2.01736e-08	3.65903e-07
ENSMUSG00000033066	Gas7	protein_coding	NA	477.503	470.813	320.288	1912.69	1571.08	3838.06	1431.74	2.52867	0.451103	5.60552	2.07625e-08	3.76213e-07
ENSMUSG00000056880	Gadl1	protein_coding	73748	225.237	102.761	289.896	32.3806	53.386	60.2671	127.321	-2.09274	0.373414	-5.60436	2.09027e-08	3.78379e-07
ENSMUSG00000079477	Rab7	protein_coding	NA	3347.37	3385.87	3089.11	4600.28	4656.03	5482.72	4093.56	0.584853	0.10438	5.60311	2.10545e-08	3.8075e-07
ENSMUSG00000036820	Amdhd2	protein_coding	245847	919.661	1077.94	959.306	1490.62	1569.17	1597.08	1268.96	0.656422	0.117172	5.60223	2.11611e-08	3.823e-07
ENSMUSG00000041607	Mbp	protein_coding	17196	1338.95	1757.42	1291.28	2446.41	2247.93	2685.06	1961.18	0.750745	0.134026	5.60147	2.12538e-08	3.83595e-07
ENSMUSG00000066026	Dhrs3	protein_coding	20148	4585.83	5130.71	4563.52	7182.91	6406.33	7508.01	5896.22	0.562952	0.100532	5.59972	2.147e-08	3.87116e-07
ENSMUSG00000031304	Il2rg	protein_coding	16186	35.3449	41.9432	30.3923	110.541	155.392	125.292	83.1508	1.87063	0.334427	5.59352	2.22507e-08	4.00797e-07
ENSMUSG00000056201	Cfl1	protein_coding	12631	7357.98	7427.1	7095.44	9822.48	10103.3	11222.4	8838.11	0.509219	0.0911107	5.58901	2.28368e-08	4.1095e-07
ENSMUSG00000021823	Vcl	protein_coding	22330	677.791	592.448	632.004	896.607	1274.59	1398.83	912.045	0.905801	0.162084	5.58846	2.29093e-08	4.11849e-07
ENSMUSG00000038910	Plcl2	protein_coding	224860	7659.45	7162.86	7343.25	5599.61	4731.34	4635.81	6188.72	-0.566344	0.101376	-5.58656	2.31612e-08	4.1597e-07
ENSMUSG00000040663	Clcf1	protein_coding	56708	1372.21	1572.87	1750.29	988.166	963.809	929.381	1262.79	-0.703505	0.126158	-5.57638	2.45577e-08	4.40618e-07
ENSMUSG00000068923	Syt11	protein_coding	NA	381.864	512.756	462.119	777.134	872.29	794.574	633.456	0.852992	0.153019	5.57441	2.48371e-08	4.45194e-07
ENSMUSG00000040964	Arhgef10l	protein_coding	72754	1512.9	1573.92	1758.08	1114.34	948.556	864.356	1295.36	-0.725083	0.130112	-5.57277	2.5072e-08	4.48966e-07
ENSMUSG00000024357	Sil1	protein_coding	81500	729.768	889.197	790.2	1463.83	1159.24	1777.88	1135.02	0.868008	0.155798	5.57135	2.52769e-08	4.52192e-07
ENSMUSG00000055839	Tceb2	protein_coding	67673	453.246	456.133	426.272	860.877	732.151	727.963	609.44	0.79831	0.143541	5.56156	2.67368e-08	4.77842e-07
ENSMUSG00000019087	Atp6ap1	protein_coding	54411	3596.86	4009.77	3700.07	5508.05	5207.05	6648.41	4778.37	0.618379	0.111249	5.55851	2.72085e-08	4.85798e-07
ENSMUSG00000040415	Dtx3	protein_coding	80904	1218.36	1663.05	1633.39	2526.8	2657.86	2312.35	2001.97	0.733484	0.131998	5.55676	2.74826e-08	4.90213e-07
ENSMUSG00000004085	Zak	protein_coding	65964	557.202	554.699	331.198	975.884	872.29	1140.32	738.598	1.04961	0.188951	5.55495	2.77694e-08	4.94846e-07
ENSMUSG00000052013	Btla	protein_coding	208154	9.00949	14.6801	2.33787	29.0309	188.758	80.8847	54.1168	3.55421	0.639882	5.55447	2.78449e-08	4.9571e-07
ENSMUSG00000019564	Arid3a	protein_coding	13496	2977.98	2888.84	2984.68	2129.3	1920.94	1639.9	2423.61	-0.635867	0.114491	-5.55387	2.79419e-08	4.96953e-07
ENSMUSG00000009035	Tmem184b	protein_coding	NA	3486.67	3602.93	4003.21	4914.03	5985.91	6726.12	4786.48	0.667554	0.120335	5.54747	2.89833e-08	5.14974e-07
ENSMUSG00000005142	Man2b1	protein_coding	17159	23466.9	27097.4	20464.9	32810.5	37796.4	46337.4	31328.9	0.719306	0.129679	5.54681	2.90924e-08	5.16412e-07
ENSMUSG00000032508	Myd88	protein_coding	17874	1481.02	1454.38	1459.61	895.491	1021.96	840.567	1192.17	-0.669545	0.120715	-5.5465	2.91442e-08	5.1683e-07
ENSMUSG00000062098	Btbd3	protein_coding	228662	888.474	808.456	809.682	491.292	438.528	529.716	661.025	-0.784556	0.141502	-5.54447	2.94847e-08	5.22361e-07
ENSMUSG00000040548	Tex2	protein_coding	21763	842.04	869.274	801.11	1255.03	1344.18	1815.94	1154.6	0.811123	0.146547	5.53492	3.11376e-08	5.51112e-07
ENSMUSG00000034799	Unc13a	protein_coding	382018	410.971	541.068	414.582	749.22	946.649	829.465	648.659	0.889991	0.160867	5.53247	3.15754e-08	5.58321e-07
ENSMUSG00000036751	Cox6b1	protein_coding	110323	361.766	338.692	447.313	736.937	685.439	678.797	541.491	0.871015	0.157605	5.52658	3.26533e-08	5.76822e-07
ENSMUSG00000037306	Man1c1	protein_coding	230815	8480.7	8616.19	8399.97	11382.3	11589.5	12762.3	10205.2	0.486753	0.0880885	5.52573	3.28124e-08	5.79074e-07
ENSMUSG00000079017	Ifi27l2a	protein_coding	76933	85.9366	109.052	45.1988	187.584	360.356	263.272	175.233	1.76461	0.319629	5.52081	3.37447e-08	5.94954e-07
ENSMUSG00000022305	Lrp12	protein_coding	239393	1173.31	1074.8	1013.86	1564.32	1735.05	1941.23	1417.09	0.682267	0.123586	5.52058	3.37886e-08	5.95155e-07
ENSMUSG00000049775	Tmsb4x	protein_coding	19241	21200.7	20893	19345.9	30540.5	27953.3	27586.5	24586.6	0.486566	0.0882231	5.51517	3.48439e-08	6.13152e-07
ENSMUSG00000026737	Pip4k2a	protein_coding	18718	6474.35	6667.93	6631.76	4606.98	4572.13	4941.9	5649.17	-0.486207	0.0882307	-5.51063	3.57552e-08	6.28585e-07
ENSMUSG00000102882	RP23-13G1.7	TEC	NA	49.2057	18.8745	14.0272	99.3749	147.765	193.489	87.1227	2.40238	0.436234	5.5071	3.64786e-08	6.40686e-07
ENSMUSG00000005483	Dnajb1	protein_coding	81489	1873.97	1619.01	1943.55	1049.58	1188.79	1194.24	1478.19	-0.664724	0.120746	-5.50516	3.68833e-08	6.47173e-07
ENSMUSG00000103321	RP23-247J17.3	TEC	NA	649.376	501.222	731.753	365.119	282.183	261.686	465.223	-1.04906	0.19062	-5.5034	3.72543e-08	6.53057e-07
ENSMUSG00000010461	Eya4	protein_coding	14051	1156.68	1131.42	1192.31	1873.61	1628.27	1844.49	1471.13	0.618105	0.112331	5.50254	3.74366e-08	6.55624e-07
ENSMUSG00000030091	Nup210	protein_coding	54563	456.019	433.064	429.389	700.091	781.724	761.268	593.592	0.766032	0.139346	5.49735	3.85544e-08	6.74554e-07
ENSMUSG00000054452	Aes	protein_coding	14797	1508.05	1521.49	1400.38	2199.65	2098.26	2570.87	1883.12	0.631415	0.114912	5.49476	3.91238e-08	6.83864e-07
ENSMUSG00000067274	Rplp0	protein_coding	11837	4932.35	7192.22	4794.97	18168.9	11928.9	15840.7	10476.3	1.44113	0.262396	5.49218	3.97004e-08	6.93279e-07
ENSMUSG00000021224	Numb	protein_coding	18222	10337.3	9264.22	10570.3	7158.34	7168.03	7048.07	8591.05	-0.49744	0.090586	-5.49136	3.98861e-08	6.95858e-07
ENSMUSG00000061904	Slc25a3	protein_coding	18674	2345.93	2577.41	2031.61	3318.45	3621.67	4523.2	3069.71	0.720437	0.131334	5.48552	4.12247e-08	7.18527e-07
ENSMUSG00000061904	Slc25a3	protein_coding	102641364	2345.93	2577.41	2031.61	3318.45	3621.67	4523.2	3069.71	0.720437	0.131334	5.48552	4.12247e-08	7.18527e-07
ENSMUSG00000074896	Ifit3	protein_coding	15959	196.823	115.344	72.474	290.309	551.02	393.322	269.882	1.67991	0.306429	5.48221	4.20045e-08	7.31421e-07
ENSMUSG00000028546	Elavl4	protein_coding	15572	107.421	110.101	137.934	234.48	325.083	296.577	201.933	1.26741	0.23121	5.48163	4.21431e-08	7.33137e-07
ENSMUSG00000000386	Mx1	protein_coding	NA	269.592	274.728	176.899	453.328	877.056	491.652	423.876	1.3413	0.244715	5.48107	4.2275e-08	7.34734e-07
ENSMUSG00000031216	Stard8	protein_coding	236920	2350.78	2335.19	2149.28	1502.91	1367.06	1620.87	1887.68	-0.60778	0.110939	-5.47851	4.28934e-08	7.44775e-07
ENSMUSG00000060802	B2m	protein_coding	12010	16468	16669.3	12231	30823	38315	51602.9	27684.8	1.41214	0.257795	5.47777	4.30731e-08	7.47185e-07
ENSMUSG00000052062	Pard3b	protein_coding	72823	1336.18	1091.57	1676.25	832.963	681.625	729.549	1058.02	-0.87202	0.159204	-5.47737	4.31692e-08	7.48143e-07
ENSMUSG00000035954	Dock4	protein_coding	238130	14051.3	12418.3	13355.5	9782.29	8746.73	7133.72	10914.6	-0.633617	0.115706	-5.47611	4.34788e-08	7.52796e-07
ENSMUSG00000023034	Nr4a1	protein_coding	15370	428.297	344.983	305.482	692.275	615.846	753.338	523.37	0.930432	0.169976	5.4739	4.40238e-08	7.61512e-07
ENSMUSG00000089651	Gm16353	processed_pseudogene	NA	42.9683	35.6518	49.8746	171.952	127.745	130.05	93.0403	1.73676	0.317362	5.47248	4.43778e-08	7.66911e-07
ENSMUSG00000032300	1700017B05Rik	protein_coding	74211	16569.8	18889.1	16564.6	10721.3	11476.1	13058.9	14546.6	-0.561481	0.10264	-5.47038	4.4908e-08	7.75341e-07
ENSMUSG00000056917	Sipa1	protein_coding	NA	12503.1	15761.2	13745.9	9786.75	9587.56	9130.46	11752.5	-0.559207	0.102236	-5.46976	4.50653e-08	7.77323e-07
ENSMUSG00000020787	P2rx1	protein_coding	18436	276.522	226.494	363.149	89.3257	104.865	136.394	199.458	-1.40151	0.256336	-5.46748	4.56483e-08	7.86639e-07
ENSMUSG00000049940	Pgrmc2	protein_coding	70804	916.888	830.476	656.162	1204.78	1462.4	1741.4	1135.35	0.873512	0.159771	5.46729	4.56973e-08	7.86741e-07
ENSMUSG00000082543	Gm14336	processed_pseudogene	NA	13.8607	18.8745	26.4959	135.105	65.7792	104.674	60.7983	2.36681	0.432977	5.46635	4.59387e-08	7.90155e-07
ENSMUSG00000022336	Eif3e	protein_coding	16341	1180.94	1092.62	1043.47	1814.43	1707.4	1598.66	1406.25	0.626847	0.114753	5.46259	4.69238e-08	8.06341e-07
ENSMUSG00000004609	Cd33	protein_coding	12489	13552.3	13412.4	12965	9465.18	9955.54	8148.74	11249.9	-0.533888	0.0977523	-5.46164	4.71751e-08	8.09898e-07
ENSMUSG00000040093	Bmf	protein_coding	171543	3141.54	3719.32	3374.33	2133.77	2370.91	2340.9	2846.79	-0.579884	0.10631	-5.45465	4.90685e-08	8.41614e-07
ENSMUSG00000046079	Lrrc8d	protein_coding	NA	2287.72	2393.91	1986.41	3249.22	3241.3	3509.76	2778.05	0.584669	0.107226	5.45268	4.9617e-08	8.50226e-07
ENSMUSG00000020773	Trim47	protein_coding	217333	1911.4	2043.68	2045.64	1454.89	1133.5	1173.62	1627.12	-0.672956	0.123535	-5.44748	5.10888e-08	8.74627e-07
ENSMUSG00000055737	Ghr	protein_coding	14600	26.3354	10.4858	5.45503	48.0126	102.959	204.591	66.3064	3.04543	0.55929	5.44517	5.17555e-08	8.85213e-07
ENSMUSG00000046410	Kcnk6	protein_coding	52150	6629.6	8392.84	7028.42	4063.2	4763.75	5211.51	6014.89	-0.651646	0.119836	-5.43783	5.39325e-08	9.21586e-07
ENSMUSG00000008318	Relt	protein_coding	320100	221.079	296.748	215.084	97.1417	103.912	82.4707	169.406	-1.35948	0.250112	-5.43548	5.46485e-08	9.32949e-07
ENSMUSG00000035521	Gnptg	protein_coding	214505	571.063	662.703	706.037	1146.72	987.642	1114.94	864.851	0.744208	0.136961	5.43374	5.5185e-08	9.41231e-07
ENSMUSG00000058672	Tubb2a	protein_coding	22151	559.281	636.489	956.189	315.99	328.896	375.876	528.787	-1.07883	0.198592	-5.43241	5.55994e-08	9.47415e-07
ENSMUSG00000030022	Adamts9	protein_coding	101401	22.1772	27.2631	2.33787	499.108	287.903	704.173	257.16	4.85352	0.894691	5.4248	5.80186e-08	9.8772e-07
ENSMUSG00000059461	Gm7331	processed_pseudogene	NA	40.1962	46.1376	41.3024	141.805	135.372	126.878	88.6151	1.66818	0.307772	5.42017	5.95413e-08	1.0127e-06
ENSMUSG00000021198	Unc79	protein_coding	217843	164.943	188.745	221.318	72.5772	23.8331	58.6811	121.683	-1.90497	0.351619	-5.41771	6.03682e-08	1.02581e-06
ENSMUSG00000027544	Nfatc2	protein_coding	18019	5867.25	5296.38	5356.84	4131.32	3625.48	3570.03	4641.22	-0.544381	0.100497	-5.4169	6.06396e-08	1.02947e-06
ENSMUSG00000020368	Canx	protein_coding	12330	19201.3	18793.7	18346	24607	25556.7	26956.8	22243.6	0.452831	0.0836009	5.41657	6.07524e-08	1.03043e-06
ENSMUSG00000057706	Mex3b	protein_coding	108797	618.189	783.29	655.383	211.032	360.356	382.22	501.745	-1.1112	0.205213	-5.41487	6.13334e-08	1.03932e-06
ENSMUSG00000045216	Hs6st1	protein_coding	50785	3644.68	3936.37	3675.13	2550.25	2461.48	2769.11	3172.84	-0.533466	0.0985518	-5.41305	6.19598e-08	1.04896e-06
ENSMUSG00000047419	Cmya5	protein_coding	76469	1747.84	1412.44	1691.84	791.649	1130.64	732.72	1251.19	-0.866974	0.16028	-5.40913	6.33331e-08	1.07122e-06
ENSMUSG00000020654	Adcy3	protein_coding	104111	444.93	465.57	382.631	819.564	652.072	986.477	625.207	0.924019	0.170952	5.40514	6.47594e-08	1.09433e-06
ENSMUSG00000098188	Sowahc	protein_coding	268301	5129.86	4844.45	4726.39	6359.99	7444.49	7704.67	6034.98	0.548714	0.101572	5.40224	6.58123e-08	1.1111e-06
ENSMUSG00000026112	Coa5	protein_coding	76178	898.176	923.8	823.71	1248.33	1572.03	2280.63	1291.11	0.945192	0.174977	5.40182	6.59663e-08	1.11267e-06
ENSMUSG00000067212	H2-T23	protein_coding	15040	2582.95	3202.37	2557.63	3875.62	4428.18	5297.16	3657.32	0.705024	0.130579	5.39921	6.69367e-08	1.128e-06
ENSMUSG00000067212	H2-T23	protein_coding	667803	2582.95	3202.37	2557.63	3875.62	4428.18	5297.16	3657.32	0.705024	0.130579	5.39921	6.69367e-08	1.128e-06
ENSMUSG00000072673	Gm10392	protein_coding	NA	270.285	522.193	441.078	110.541	172.551	182.387	283.173	-1.40707	0.260807	-5.39505	6.85031e-08	1.15333e-06
ENSMUSG00000020032	Nuak1	protein_coding	77976	9917.36	9240.1	8763.9	6737.39	6785.75	6228.12	7945.44	-0.499133	0.0925236	-5.39466	6.86552e-08	1.15483e-06
ENSMUSG00000057036	Gm7536	processed_pseudogene	NA	69.3037	55.5748	58.4468	167.486	153.485	203.005	117.883	1.50546	0.279208	5.39188	6.97227e-08	1.17171e-06
ENSMUSG00000028639	Ybx1	protein_coding	22608	4827.01	5195.72	5561.79	7630.65	7640.88	7000.49	6309.42	0.515515	0.0956204	5.39127	6.99626e-08	1.17467e-06
ENSMUSG00000022564	Grina	protein_coding	66168	3436.08	3987.75	3690.72	5420.96	5031.63	6090.14	4609.55	0.573498	0.106402	5.38994	7.04827e-08	1.18231e-06
ENSMUSG00000040722	Scamp5	protein_coding	56807	3543.5	3857.73	3508.36	2635.11	2350.89	2528.04	3070.61	-0.53797	0.0999048	-5.38483	7.25139e-08	1.21527e-06
ENSMUSG00000086491	Gm13291	lincRNA	NA	1052.72	1074.8	1450.26	773.784	548.16	439.315	889.84	-1.01948	0.189352	-5.38406	7.28236e-08	1.21935e-06
ENSMUSG00000027195	Hsd17b12	protein_coding	56348	1134.5	1036	988.14	1535.29	1604.44	1892.07	1365.07	0.669604	0.124493	5.37866	7.50438e-08	1.25537e-06
ENSMUSG00000040751	Lat2	protein_coding	56743	2004.26	2246.06	2428.27	3621.04	3209.84	3232.22	2790.28	0.591893	0.110098	5.37607	7.61281e-08	1.27235e-06
ENSMUSG00000047810	Ccdc88b	protein_coding	78317	10963.2	12183.5	11942.6	8499.34	8636.15	7657.09	9980.3	-0.500626	0.0932084	-5.37104	7.82848e-08	1.3072e-06
ENSMUSG00000028953	Abcf2	protein_coding	27407	1360.43	1339.04	1333.37	1805.5	2184.06	2253.67	1712.68	0.629716	0.117284	5.36916	7.91055e-08	1.3197e-06
ENSMUSG00000002835	Chaf1a	protein_coding	27221	49.2057	63.9635	42.861	167.486	150.625	149.082	103.87	1.59177	0.296706	5.36481	8.10348e-08	1.34965e-06
ENSMUSG00000045777	Ifitm10	protein_coding	320802	3068.08	3608.17	3634.61	2350.38	2274.63	1708.1	2773.99	-0.701067	0.13068	-5.36478	8.10486e-08	1.34965e-06
ENSMUSG00000020577	Tspan13	protein_coding	66109	3223.32	2539.66	3140.54	2130.42	1642.57	1644.66	2386.86	-0.71676	0.133677	-5.36186	8.23685e-08	1.37039e-06
ENSMUSG00000100183	Gm28512	sense_intronic	NA	116.43	73.4007	112.997	13.3989	26.693	22.2037	60.8539	-2.28188	0.42563	-5.3612	8.26717e-08	1.37418e-06
ENSMUSG00000026482	Rgl1	protein_coding	19731	4019.62	3990.9	3898.01	2908.67	2656.91	2845.24	3386.56	-0.502086	0.0936555	-5.36098	8.27704e-08	1.37457e-06
ENSMUSG00000084964	Gm15503	sense_intronic	NA	799.765	809.505	737.208	468.96	471.895	323.539	601.812	-0.884869	0.165229	-5.35541	8.5362e-08	1.41633e-06
ENSMUSG00000035561	Aldh1b1	protein_coding	72535	20.0981	30.4089	15.5858	85.976	117.259	90.4006	59.9547	2.17239	0.405744	5.3541	8.5984e-08	1.42536e-06
ENSMUSG00000021639	Gtf2h2	protein_coding	23894	4873.44	4579.15	4568.98	3298.35	3442.45	3229.05	3998.57	-0.491715	0.0918563	-5.35309	8.64665e-08	1.43206e-06
ENSMUSG00000025856	Pdgfa	protein_coding	18590	435.92	418.384	487.836	728.005	830.344	735.892	606.063	0.773773	0.144571	5.35221	8.68841e-08	1.43767e-06
ENSMUSG00000039456	Morc3	protein_coding	338467	4707.11	4558.18	4487.15	3396.61	3247.97	2911.85	3884.81	-0.524278	0.0980269	-5.34831	8.878e-08	1.46772e-06
ENSMUSG00000063506	Arhgap22	protein_coding	239027	2472.06	2911.91	3075.08	2023.23	1573.94	1327.46	2230.61	-0.778715	0.145654	-5.34632	8.97598e-08	1.48258e-06
ENSMUSG00000025034	Trim8	protein_coding	93679	9262.44	10334.8	9610.98	7233.15	7017.41	6456.5	8319.22	-0.495721	0.0928685	-5.33788	9.40373e-08	1.55183e-06
ENSMUSG00000031523	Dlc1	protein_coding	50768	955.005	850.399	1118.28	649.845	449.015	421.869	740.736	-0.941405	0.176395	-5.33692	9.45367e-08	1.55866e-06
ENSMUSG00000035158	Mitf	protein_coding	17342	1801.9	1800.41	1774.44	2831.63	2372.82	2883.3	2244.08	0.587961	0.110226	5.33414	9.5996e-08	1.5813e-06
ENSMUSG00000040711	Sh3pxd2b	protein_coding	268396	421.367	423.627	391.983	1289.64	1424.26	3176.71	1187.93	2.25101	0.422102	5.33285	9.66853e-08	1.59122e-06
ENSMUSG00000029204	Rhoh	protein_coding	74734	2033.37	1864.38	2122.01	1419.16	1190.7	1316.36	1657.66	-0.617732	0.115958	-5.32721	9.97329e-08	1.6399e-06
ENSMUSG00000060212	Pcnxl2	protein_coding	270109	436.614	501.222	502.642	292.542	215.451	193.489	356.993	-1.03273	0.193918	-5.32561	1.00616e-07	1.65294e-06
ENSMUSG00000037410	Tbc1d2b	protein_coding	67016	2464.44	2706.39	2662.83	1917.15	1684.52	1657.34	2182.11	-0.573968	0.10781	-5.3239	1.01566e-07	1.66705e-06
ENSMUSG00000024359	Hspa9	protein_coding	15526	2731.95	2452.63	2462.56	3586.43	3575.91	3876.12	3114.27	0.52857	0.0993126	5.32229	1.0247e-07	1.68038e-06
ENSMUSG00000038860	Garnl3	protein_coding	99326	1776.25	1603.28	1956.02	1162.35	1191.65	1087.98	1462.92	-0.631905	0.118794	-5.31932	1.04157e-07	1.70651e-06
ENSMUSG00000059277	R74862	processed_transcript	NA	575.914	720.375	578.233	350.604	361.309	294.991	480.238	-0.890137	0.167384	-5.31793	1.04953e-07	1.71802e-06
ENSMUSG00000053963	6330403A02Rik	protein_coding	381310	4.85126	8.38865	10.1308	39.08	78.1724	66.611	34.539	2.98878	0.562051	5.31764	1.05121e-07	1.71923e-06
ENSMUSG00000078965	Gm12033	processed_pseudogene	NA	46.4335	75.4978	49.8746	146.271	183.038	183.973	114.181	1.59033	0.299087	5.31729	1.05326e-07	1.72105e-06
ENSMUSG00000042632	Pla2g6	protein_coding	53357	410.971	396.364	477.705	741.404	701.645	759.682	581.295	0.775313	0.145968	5.31152	1.08714e-07	1.77483e-06
ENSMUSG00000024965	Fermt3	protein_coding	108101	9290.86	10378.9	9879.06	7054.5	7345.35	6851.41	8466.67	-0.475136	0.0895146	-5.30791	1.10889e-07	1.80872e-06
ENSMUSG00000068551	Zfp467	protein_coding	NA	3821.41	3769.65	4054.65	2891.92	2024.86	2417.03	3163.25	-0.667629	0.125801	-5.30704	1.11419e-07	1.81575e-06
ENSMUSG00000030894	Tpp1	protein_coding	12751	5964.97	6545.24	6385.5	8498.23	9124.25	11880.5	8066.46	0.642406	0.121112	5.30423	1.13147e-07	1.84226e-06
ENSMUSG00000001175	Calm1	protein_coding	12313	4122.19	3876.6	3876.19	5168.61	5826.71	5960.09	4805.07	0.5134	0.0967943	5.30404	1.1327e-07	1.84263e-06
ENSMUSG00000031681	Smad1	protein_coding	17125	2025.06	2001.74	2103.3	1259.49	1429.03	1428.96	1707.93	-0.57476	0.108469	-5.29887	1.16523e-07	1.89387e-06
ENSMUSG00000029344	Tpst2	protein_coding	NA	3102.73	3768.6	3412.51	2537.97	1963.84	1972.95	2793.1	-0.666564	0.125818	-5.29785	1.17176e-07	1.90278e-06
ENSMUSG00000040659	Efhd2	protein_coding	27984	13523.2	13373.6	15660.6	20017.9	20487.8	19453.6	17086.1	0.494574	0.0933711	5.29687	1.17805e-07	1.9113e-06
ENSMUSG00000024544	Ldlrad4	protein_coding	52662	5557.47	5118.12	6157.17	4148.06	3510.13	3684.22	4695.86	-0.569778	0.107735	-5.28869	1.23196e-07	1.997e-06
ENSMUSG00000031097	Tnni2	protein_coding	21953	225.93	210.765	264.959	500.224	446.155	412.354	343.398	0.953238	0.180651	5.2767	1.31534e-07	2.13026e-06
ENSMUSG00000073411	H2-D1	protein_coding	14964	8230.51	11237.6	7072.84	21069.7	27692.1	38902.4	19034.2	1.72379	0.326997	5.27157	1.3526e-07	2.18868e-06
ENSMUSG00000073411	H2-D1	protein_coding	14980	8230.51	11237.6	7072.84	21069.7	27692.1	38902.4	19034.2	1.72379	0.326997	5.27157	1.3526e-07	2.18868e-06
ENSMUSG00000083563	Gm13340	unprocessed_pseudogene	NA	63.7594	38.7975	52.2124	119.473	136.325	466.277	146.141	2.20751	0.41886	5.27029	1.36211e-07	2.20211e-06
ENSMUSG00000037697	Ddhd1	protein_coding	114874	552.351	589.303	534.593	839.662	937.116	1341.73	799.127	0.892848	0.169443	5.26933	1.36926e-07	2.21115e-06
ENSMUSG00000050103	Agmo	protein_coding	319660	1504.58	1504.71	1552.35	1096.47	885.636	935.725	1246.58	-0.644611	0.122335	-5.26921	1.37012e-07	2.21115e-06
ENSMUSG00000049659	Aftph	protein_coding	216549	4772.26	4802.5	5091.88	3396.61	3133.57	3690.56	4147.9	-0.522099	0.0990961	-5.26861	1.37458e-07	2.2164e-06
ENSMUSG00000028565	Nfia	protein_coding	18027	2968.97	2696.95	2979.23	2048.91	2001.98	1955.51	2441.92	-0.525511	0.0998758	-5.26164	1.42774e-07	2.29807e-06
ENSMUSG00000036062	N28178	protein_coding	230085	89.4018	112.198	139.493	24.5646	13.3465	38.0634	69.5112	-2.20671	0.419386	-5.26175	1.42691e-07	2.29807e-06
ENSMUSG00000090185	Gm15523	antisense	NA	418.595	588.254	540.048	286.959	263.117	210.935	384.651	-1.01593	0.193117	-5.26066	1.43538e-07	2.30834e-06
ENSMUSG00000021062	Rab15	protein_coding	104886	2.77215	1.04858	0	17.8651	41.9462	66.611	21.7072	4.97945	0.946703	5.25978	1.44231e-07	2.31745e-06
ENSMUSG00000020641	Rsad2	protein_coding	58185	58.2151	46.1376	25.7166	123.939	211.638	142.738	101.397	1.88065	0.357793	5.25625	1.47026e-07	2.36028e-06
ENSMUSG00000023944	Hsp90ab1	protein_coding	15516	17253.2	18068.1	18770.8	23461.4	25712.1	24798.3	21344	0.451596	0.0859207	5.25597	1.47249e-07	2.36179e-06
ENSMUSG00000041313	Slc7a1	protein_coding	11987	701.354	701.501	630.446	914.472	1350.86	1365.52	944.026	0.835846	0.159037	5.25566	1.47495e-07	2.36367e-06
ENSMUSG00000028249	Sdcbp	protein_coding	53378	4032.78	3554.69	3736.7	5267.99	5190.84	5533.47	4552.74	0.497238	0.0946204	5.25508	1.4796e-07	2.36905e-06
ENSMUSG00000026069	Il1rl1	protein_coding	17082	397.803	311.429	439.52	686.692	813.184	640.734	548.227	0.897124	0.170742	5.25427	1.48612e-07	2.37741e-06
ENSMUSG00000023009	Nckap5l	protein_coding	380969	6081.4	5748.32	6445.51	4112.33	4623.61	3853.92	5144.18	-0.536961	0.102275	-5.25015	1.51973e-07	2.42693e-06
ENSMUSG00000030054	Gp9	protein_coding	54368	340.974	250.611	286.779	137.338	81.9857	134.808	205.416	-1.32229	0.2519	-5.24926	1.52714e-07	2.43664e-06
ENSMUSG00000046157	Tmem229b	protein_coding	NA	1084.6	1036	1136.98	1471.64	1985.77	1781.05	1416.01	0.685208	0.130587	5.24715	1.54467e-07	2.46246e-06
ENSMUSG00000032436	Cmtm7	protein_coding	102545	1888.53	2271.23	1809.51	1375.62	1123.97	1240.23	1618.18	-0.674153	0.128508	-5.246	1.55436e-07	2.47575e-06
ENSMUSG00000020256	Aldh1l2	protein_coding	216188	141.38	192.939	164.43	299.241	392.769	374.29	260.841	1.10089	0.209893	5.24501	1.56274e-07	2.48693e-06
ENSMUSG00000062082	Cd200r4	protein_coding	NA	20.0981	33.5546	5.45503	156.32	348.916	406.01	161.726	3.95646	0.75449	5.24389	1.5723e-07	2.49996e-06
ENSMUSG00000020572	Nampt	protein_coding	59027	891.246	769.659	814.358	1229.35	1301.28	1313.19	1053.18	0.633269	0.120772	5.24353	1.57534e-07	2.50262e-06
ENSMUSG00000047884	Klk9	protein_coding	101533	250.186	243.271	303.144	127.289	117.259	80.8847	187.006	-1.28043	0.244315	-5.24088	1.59811e-07	2.5366e-06
ENSMUSG00000034024	Cct2	protein_coding	12461	1944.66	1984.96	1986.41	2689.82	2811.35	3289.31	2451.09	0.57017	0.10884	5.23862	1.61786e-07	2.56572e-06
ENSMUSG00000042207	Kdm5b	protein_coding	75605	2274.55	2245.01	2303.58	1483.92	1662.59	1536.81	1917.75	-0.542298	0.10357	-5.23605	1.6405e-07	2.59938e-06
ENSMUSG00000025059	Gyk	protein_coding	14933	135.142	118.49	168.327	322.689	284.09	320.367	224.851	1.13054	0.21595	5.23521	1.648e-07	2.609e-06
ENSMUSG00000007659	Bcl2l1	protein_coding	12048	2989.76	2991.6	2887.27	4557.85	3933.41	4163.18	3587.18	0.512828	0.0979657	5.23476	1.65195e-07	2.613e-06
ENSMUSG00000066170	E230001N04Rik	lincRNA	NA	86.6297	231.736	162.872	21.2149	49.5728	38.0634	98.3481	-2.1357	0.408127	-5.23294	1.66835e-07	2.63665e-06
ENSMUSG00000063193	Cd300lb	protein_coding	217304	18.019	18.8745	14.0272	107.191	57.1993	88.8146	50.6876	2.31444	0.442318	5.23253	1.67207e-07	2.64025e-06
ENSMUSG00000032431	Crtap	protein_coding	56693	443.544	457.181	385.749	630.863	801.744	1003.92	620.501	0.91913	0.175784	5.22874	1.70672e-07	2.69264e-06
ENSMUSG00000021807	2700060E02Rik	protein_coding	68045	1038.17	974.132	956.189	1508.49	1399.48	1752.5	1271.49	0.648254	0.124096	5.22381	1.75279e-07	2.76294e-06
ENSMUSG00000061393	Acvr2b	protein_coding	11481	730.461	731.91	1156.47	442.162	438.528	469.449	661.496	-0.957527	0.18333	-5.22297	1.76071e-07	2.77305e-06
ENSMUSG00000020163	Uqcr11	protein_coding	66594	245.335	329.255	350.681	599.599	539.58	612.186	446.106	0.921695	0.176574	5.21987	1.79048e-07	2.8175e-06
ENSMUSG00000010376	Nedd8	protein_coding	18002	537.104	504.368	495.629	819.564	809.371	854.841	670.146	0.69084	0.132412	5.21735	1.81504e-07	2.85369e-06
ENSMUSG00000003072	Atp5d	protein_coding	66043	1084.6	1060.12	1145.56	1629.08	1556.78	1766.78	1373.82	0.588274	0.112772	5.21651	1.82325e-07	2.86414e-06
ENSMUSG00000006360	Crip1	protein_coding	12925	98.4113	72.3521	81.0462	173.069	210.684	318.781	159.057	1.46839	0.281523	5.21587	1.82954e-07	2.87034e-06
ENSMUSG00000079523	Tmsb10	protein_coding	NA	371.468	396.364	326.523	537.071	762.658	759.682	525.628	0.912425	0.174935	5.21579	1.83033e-07	2.87034e-06
ENSMUSG00000049339	Fam134a	protein_coding	227298	1350.04	1536.17	1338.04	2034.39	2068.71	2729.46	1842.8	0.692689	0.13284	5.21447	1.84344e-07	2.88843e-06
ENSMUSG00000033209	Ttc28	protein_coding	209683	7988.64	7169.15	7872.39	5777.14	5449.19	5000.58	6542.85	-0.504861	0.0968732	-5.21157	1.87247e-07	2.93141e-06
ENSMUSG00000028986	Klhl7	protein_coding	52323	1064.51	810.553	985.023	1571.02	1388.04	1912.69	1288.64	0.764721	0.146893	5.20598	1.92975e-07	3.01849e-06
ENSMUSG00000016763	Scube1	protein_coding	64706	461.563	478.153	381.852	230.014	206.871	245.826	334.046	-0.956227	0.183709	-5.20512	1.93872e-07	3.02994e-06
ENSMUSG00000030662	Ipo5	protein_coding	70572	2458.9	2312.12	2174.22	3204.56	3274.66	3879.3	2883.96	0.575543	0.110627	5.20254	1.9658e-07	3.06963e-06
ENSMUSG00000030747	Dgat2	protein_coding	67800	24.9493	22.0202	17.1444	78.16	80.0791	123.706	57.6765	2.12727	0.40902	5.20091	1.98316e-07	3.09409e-06
ENSMUSG00000044770	Scml4	protein_coding	268297	2.07911	5.24291	0	32.3806	36.2262	60.2671	22.6993	4.22879	0.813332	5.19933	2.00003e-07	3.11776e-06
ENSMUSG00000056091	St3gal5	protein_coding	20454	4769.48	4801.45	4617.29	3354.18	3311.84	2424.96	3879.87	-0.640602	0.123218	-5.19893	2.00437e-07	3.12187e-06
ENSMUSG00000006519	Cyba	protein_coding	13057	3323.81	3989.85	4127.9	6688.27	5216.58	5706.34	4842.12	0.622454	0.119753	5.19783	2.01632e-07	3.1374e-06
ENSMUSG00000020326	Ccng1	protein_coding	12450	914.116	940.577	961.644	1449.31	1359.44	1411.52	1172.77	0.583401	0.112242	5.19769	2.01777e-07	3.1374e-06
ENSMUSG00000028656	Cap1	protein_coding	NA	12568.2	12759.1	12947.1	16684.9	16946.3	18483	15064.8	0.445123	0.0856551	5.19669	2.02868e-07	3.15168e-06
ENSMUSG00000036553	Sh3tc1	protein_coding	NA	3482.51	3961.54	3818.52	2656.32	2629.26	2643.82	3198.66	-0.505875	0.0973545	-5.19622	2.03385e-07	3.15704e-06
ENSMUSG00000031387	Renbp	protein_coding	19703	1645.27	1733.3	1854.71	2373.83	2601.62	3049.83	2209.76	0.615684	0.118577	5.19228	2.07732e-07	3.22179e-06
ENSMUSG00000081559	Gm12411	processed_pseudogene	NA	15.2468	19.923	22.5994	102.725	71.4992	84.0567	52.675	2.1647	0.417166	5.18905	2.11367e-07	3.27538e-06
ENSMUSG00000050138	Kcnk12	protein_coding	210741	392.952	340.789	361.591	188.701	169.691	196.661	275.064	-0.985948	0.190032	-5.18834	2.12177e-07	3.28515e-06
ENSMUSG00000020528	Prpsap2	protein_coding	NA	2223.26	2684.37	2563.09	1450.43	1489.09	1831.8	2040.34	-0.648462	0.125097	-5.18369	2.17538e-07	3.36532e-06
ENSMUSG00000037112	Sik2	protein_coding	235344	3010.55	2613.06	3258.99	2098.04	1935.24	1863.52	2463.24	-0.591081	0.114047	-5.18276	2.18625e-07	3.37928e-06
ENSMUSG00000042734	Ttc9	protein_coding	69480	458.098	413.141	401.334	213.265	243.097	212.521	323.576	-0.925482	0.178707	-5.17877	2.23357e-07	3.44949e-06
ENSMUSG00000007880	Arid1a	protein_coding	93760	24702.6	24228.5	23156.6	17143.8	18213.2	18148.3	20932.2	-0.430096	0.0830665	-5.17774	2.24593e-07	3.46566e-06
ENSMUSG00000041132	N4bp2l1	protein_coding	100637	1353.5	1472.21	1562.48	824.03	1041.98	881.802	1189.33	-0.673436	0.130215	-5.17171	2.31956e-07	3.57627e-06
ENSMUSG00000101823	Gm29438	sense_intronic	NA	882.237	808.456	1128.41	559.402	476.661	266.444	686.935	-1.10818	0.214508	-5.16615	2.38964e-07	3.68121e-06
ENSMUSG00000005656	Snx6	protein_coding	72183	2488	2562.73	2280.98	1796.56	1571.08	1357.59	2009.49	-0.631796	0.122338	-5.16437	2.41253e-07	3.71335e-06
ENSMUSG00000021660	Btf3	protein_coding	218490	864.911	864.031	826.827	1289.64	1217.39	1519.36	1097.03	0.653467	0.126635	5.16025	2.46624e-07	3.79237e-06
ENSMUSG00000024981	Acsl5	protein_coding	433256	1919.02	1902.13	1929.52	2695.4	2679.79	2710.43	2306.05	0.49145	0.0952401	5.16011	2.46802e-07	3.79237e-06
ENSMUSG00000093930	Hmgcs1	protein_coding	208715	588.389	554.699	535.372	777.134	1048.65	1064.19	761.406	0.782554	0.151852	5.1534	2.5581e-07	3.92749e-06
ENSMUSG00000041958	Pigs	protein_coding	276846	1005.6	939.529	910.211	1313.09	1511.02	1723.95	1233.9	0.669567	0.129959	5.15215	2.57514e-07	3.95035e-06
ENSMUSG00000024174	Pot1b	protein_coding	72836	825.407	1158.68	1108.93	637.562	579.62	561.435	811.94	-0.795908	0.154537	-5.15029	2.6009e-07	3.98652e-06
ENSMUSG00000053580	Tanc2	protein_coding	77097	38108.7	32413.7	35080.5	26899.3	23170.5	24576.3	30041.5	-0.500585	0.0972191	-5.14904	2.6183e-07	4.00983e-06
ENSMUSG00000050299	Gm9843	protein_coding	NA	79.6993	101.712	84.1633	225.548	171.598	301.335	160.676	1.3925	0.270604	5.14588	2.66267e-07	4.07437e-06
ENSMUSG00000032122	Slc37a2	protein_coding	56857	3890.71	4185.94	3981.39	5382.99	5739.95	7414.43	5099.24	0.619818	0.120505	5.1435	2.69664e-07	4.1229e-06
ENSMUSG00000019066	Rab3d	protein_coding	NA	142.766	143.656	104.425	309.29	260.257	296.577	209.495	1.14839	0.223331	5.14212	2.71657e-07	4.14992e-06
ENSMUSG00000085009	Gm12977	antisense	NA	306.323	309.331	449.65	174.185	167.785	125.292	255.428	-1.18221	0.229932	-5.14155	2.72481e-07	4.15903e-06
ENSMUSG00000031431	Tsc22d3	protein_coding	14605	2260.69	4265.63	2513.21	899.957	739.778	1072.12	1958.56	-1.73746	0.337943	-5.14127	2.7289e-07	4.1618e-06
ENSMUSG00000025092	Hspa12a	protein_coding	73442	360.379	373.295	278.986	511.39	674.952	949.999	524.834	1.07442	0.209002	5.1407	2.73712e-07	4.17085e-06
ENSMUSG00000030830	Itgal	protein_coding	16408	84.5506	139.461	73.2533	200.983	351.776	272.788	187.135	1.48459	0.288827	5.14005	2.7466e-07	4.18182e-06
ENSMUSG00000025492	Ifitm3	protein_coding	66141	189.892	144.704	75.5911	251.229	473.801	478.964	269.03	1.55137	0.30213	5.13477	2.82486e-07	4.2974e-06
ENSMUSG00000027952	Pmvk	protein_coding	68603	212.069	201.328	176.12	365.119	393.722	377.462	287.637	0.947112	0.184501	5.13337	2.84606e-07	4.32288e-06
ENSMUSG00000038648	Creb3l2	protein_coding	208647	3082.63	2926.59	2957.41	3853.29	4558.79	5414.52	3798.87	0.623865	0.121532	5.13335	2.84633e-07	4.32288e-06
ENSMUSG00000037224	Zfyve28	protein_coding	231125	708.284	675.286	531.476	370.702	346.056	222.037	475.64	-1.02064	0.198913	-5.13107	2.88095e-07	4.37183e-06
ENSMUSG00000021273	Fdft1	protein_coding	14137	229.395	265.291	221.318	520.322	404.209	440.901	346.906	0.93383	0.182101	5.12808	2.92715e-07	4.43827e-06
ENSMUSG00000034265	Zdhhc14	protein_coding	224454	2022.98	1994.4	2019.14	1450.43	1135.41	1367.11	1664.91	-0.612261	0.119414	-5.12722	2.94054e-07	4.45486e-06
ENSMUSG00000042787	Exog	protein_coding	208194	722.145	838.865	907.873	435.463	534.814	463.105	650.377	-0.781894	0.152644	-5.12234	3.01763e-07	4.56788e-06
ENSMUSG00000074578	1500012F01Rik	protein_coding	68949	240.484	269.485	248.594	439.929	446.155	491.652	356.05	0.861009	0.168125	5.12126	3.03508e-07	4.5905e-06
ENSMUSG00000075611	Gm11545	unprocessed_pseudogene	NA	29.8006	27.2631	18.703	127.289	63.8726	137.98	67.4847	2.11219	0.412601	5.11921	3.0682e-07	4.63675e-06
ENSMUSG00000026667	Uhmk1	protein_coding	16589	2172.67	2108.7	1741.71	2707.69	3205.07	3709.6	2607.57	0.675133	0.131969	5.11584	3.12341e-07	4.71629e-06
ENSMUSG00000034248	Slc25a37	protein_coding	67712	2728.49	3176.15	2494.51	1716.17	1991.49	1782.64	2314.91	-0.612044	0.119689	-5.11363	3.16027e-07	4.76802e-06
ENSMUSG00000038375	Trp53inp2	protein_coding	68728	471.265	381.684	346.005	650.961	688.299	929.381	577.933	0.915257	0.179088	5.11064	3.21064e-07	4.84003e-06
ENSMUSG00000048118	Arid4a	protein_coding	238247	5513.81	5168.46	6175.09	3846.59	4168.88	3427.29	4716.69	-0.558236	0.109301	-5.10734	3.26732e-07	4.92142e-06
ENSMUSG00000090841	Myl6	protein_coding	17904	2079.11	2211.46	2220.98	3150.97	2881.89	3614.44	2693.14	0.566078	0.110929	5.10308	3.34174e-07	5.02938e-06
ENSMUSG00000090841	Myl6	protein_coding	102635661	2079.11	2211.46	2220.98	3150.97	2881.89	3614.44	2693.14	0.566078	0.110929	5.10308	3.34174e-07	5.02938e-06
ENSMUSG00000021957	Tkt	protein_coding	21881	2894.82	2659.2	2297.35	3475.89	4164.11	4802.33	3382.28	0.663472	0.130125	5.09873	3.41949e-07	5.14216e-06
ENSMUSG00000060519	Tor3a	protein_coding	30935	1618.24	1997.55	1824.32	3284.95	2513.91	2719.95	2326.49	0.647859	0.127092	5.09757	3.44033e-07	5.16924e-06
ENSMUSG00000038467	Chmp4b	protein_coding	75608	2679.98	2502.96	2855.32	3660.12	3904.81	3807.93	3235.19	0.500238	0.0981889	5.09464	3.49396e-07	5.24553e-06
ENSMUSG00000024909	Efemp2	protein_coding	58859	252.266	184.55	216.643	360.653	453.781	526.544	332.406	1.03019	0.202257	5.09347	3.5156e-07	5.27218e-06
ENSMUSG00000026896	Ifih1	protein_coding	71586	794.221	818.942	779.29	1102.06	1311.77	1313.19	1019.91	0.639349	0.125526	5.09337	3.51748e-07	5.27218e-06
ENSMUSG00000027398	Il1b	protein_coding	16176	295.234	236.979	366.266	738.054	1917.13	1947.58	916.874	2.3562	0.462715	5.09212	3.54075e-07	5.30272e-06
ENSMUSG00000018800	Abca5	protein_coding	217265	63.7594	49.2833	41.3024	135.105	163.018	155.426	101.316	1.55084	0.30461	5.09123	3.55744e-07	5.32336e-06
ENSMUSG00000045932	Ifit2	protein_coding	15958	290.383	210.765	139.493	657.661	1268.87	805.675	562.141	2.09236	0.411543	5.0842	3.69184e-07	5.51996e-06
ENSMUSG00000029158	Yipf7	protein_coding	75581	0	0	0	11.1657	37.1796	26.9616	12.5511	7.36751	1.45017	5.08045	3.76535e-07	5.62527e-06
ENSMUSG00000095115	Itpripl2	protein_coding	319622	3151.93	3240.12	2767.26	4136.9	4416.74	4561.26	3712.37	0.517911	0.101987	5.07822	3.80982e-07	5.68707e-06
ENSMUSG00000025702	2023-03-08	protein_coding	71779	1046.49	1136.66	1120.62	1548.69	1617.79	1750.92	1370.19	0.573318	0.112926	5.07694	3.83565e-07	5.72097e-06
ENSMUSG00000020275	Rel	protein_coding	19696	3246.19	2959.1	3210.68	2025.46	2340.41	2169.61	2658.57	-0.526784	0.103768	-5.07657	3.84308e-07	5.72738e-06
ENSMUSG00000040848	Sft2d2	protein_coding	108735	7959.53	7973.41	7355.72	5789.42	5688.47	5638.14	6734.12	-0.444146	0.0875092	-5.07542	3.86648e-07	5.75756e-06
ENSMUSG00000022377	Asap1	protein_coding	13196	5783.4	5668.63	5545.43	7251.02	8093.71	7999.66	6723.64	0.457664	0.0902419	5.07153	3.94632e-07	5.87168e-06
ENSMUSG00000027642	Rpn2	protein_coding	20014	5856.86	5886.73	5370.09	7589.34	8070.83	10494.4	7211.37	0.611396	0.120591	5.07001	3.97796e-07	5.91394e-06
ENSMUSG00000021806	Nid2	protein_coding	18074	1687.55	1337.99	1430.78	779.367	1017.19	929.381	1197.04	-0.70965	0.140028	-5.06792	4.02179e-07	5.97425e-06
ENSMUSG00000018341	Il12rb2	protein_coding	16162	175.338	166.724	199.498	326.039	356.543	383.806	267.991	0.973972	0.192196	5.0676	4.02867e-07	5.97962e-06
ENSMUSG00000034255	Arhgap27	protein_coding	544817	7010.77	7154.47	7470.27	5106.08	4620.75	5577.87	6156.7	-0.500209	0.0987335	-5.06625	4.05722e-07	6.01712e-06
ENSMUSG00000041225	Arhgap12	protein_coding	75415	4533.16	4839.2	4606.38	3492.64	3145.01	2501.08	3852.91	-0.611728	0.120816	-5.06329	4.12084e-07	6.10157e-06
ENSMUSG00000101778	Gm29488	sense_intronic	NA	1274.5	893.391	1356.74	771.551	587.246	518.614	900.34	-0.90781	0.179292	-5.06329	4.1208e-07	6.10157e-06
ENSMUSG00000024597	Slc12a2	protein_coding	20496	6895.72	5036.34	4989.02	8049.37	9905.97	8762.51	7273.15	0.658763	0.130154	5.0614	4.16184e-07	6.1573e-06
ENSMUSG00000059775	Rps26-ps1	protein_coding	NA	108.807	127.927	109.101	278.026	216.404	277.546	186.302	1.15886	0.229035	5.05972	4.19867e-07	6.20678e-06
ENSMUSG00000031101	Sash3	protein_coding	74131	3687.65	3556.79	3845.02	2386.11	2720.78	2696.16	3148.75	-0.50749	0.100413	-5.05406	4.32524e-07	6.38872e-06
ENSMUSG00000036918	Ttc7	protein_coding	225049	3862.99	3929.03	4060.1	2851.72	2968.65	2599.41	3378.65	-0.492204	0.0974297	-5.05189	4.37453e-07	6.45632e-06
ENSMUSG00000054792	Klhl18	protein_coding	270201	2432.56	2314.22	2337.09	1568.78	1753.16	1605.01	2001.8	-0.523254	0.103585	-5.05144	4.38485e-07	6.46633e-06
ENSMUSG00000014444	Piezo1	protein_coding	234839	4102.78	4271.92	4119.33	3187.81	2884.75	2881.72	3574.72	-0.480188	0.0950753	-5.05061	4.40405e-07	6.48941e-06
ENSMUSG00000038400	Pmepa1	protein_coding	65112	15098.5	14858.4	13473.1	9839.23	10230.1	11216	12452.6	-0.473467	0.0938322	-5.04589	4.51419e-07	6.64636e-06
ENSMUSG00000049985	Ankrd55	protein_coding	77318	21.4842	19.923	6.23432	99.3749	64.8259	93.5725	50.9025	2.438	0.483242	5.0451	4.53288e-07	6.6685e-06
ENSMUSG00000000282	Mnt	protein_coding	17428	1977.93	1916.81	1656.77	2571.46	2683.6	3137.06	2323.94	0.595166	0.118056	5.04139	4.62164e-07	6.78818e-06
ENSMUSG00000022500	Litaf	protein_coding	56722	2665.42	2919.25	2730.63	3717.07	3975.35	5119.53	3521.21	0.622858	0.123548	5.04141	4.62116e-07	6.78818e-06
ENSMUSG00000024121	Atp6v0c	protein_coding	11984	2427.71	2390.77	2062.78	3548.47	3038.24	4426.46	2982.4	0.67733	0.134358	5.04124	4.62535e-07	6.78818e-06
ENSMUSG00000022125	Cln5	protein_coding	211286	925.898	961.549	1036.46	1406.88	1440.47	1522.54	1215.63	0.578957	0.114998	5.03448	4.7915e-07	7.02638e-06
ENSMUSG00000090137	Uba52	protein_coding	22186	178.111	196.085	129.362	394.15	397.535	293.405	264.775	1.11463	0.221532	5.03144	4.86813e-07	7.13303e-06
ENSMUSG00000020483	Dynll2	protein_coding	NA	914.809	957.355	882.936	1362.22	1321.3	1836.56	1212.53	0.711953	0.141553	5.02957	4.9157e-07	7.19698e-06
ENSMUSG00000049538	Adamts16	protein_coding	271127	1034.7	832.573	1039.57	1413.58	1827.52	1489.23	1272.86	0.702092	0.139744	5.02413	5.05707e-07	7.39804e-06
ENSMUSG00000098112	Bin2	protein_coding	668218	17987.1	17403.3	17090.6	12905.3	13378.9	13233.4	15333.1	-0.409318	0.081521	-5.02101	5.14013e-07	7.51354e-06
ENSMUSG00000049313	Sorl1	protein_coding	20660	3009.86	2992.65	2630.1	4043.11	4027.79	4064.85	3461.39	0.491504	0.0979923	5.01574	5.28292e-07	7.71609e-06
ENSMUSG00000029560	Snx8	protein_coding	231834	828.873	982.521	868.129	1382.32	1263.15	1593.9	1153.15	0.66119	0.13192	5.01203	5.38578e-07	7.86007e-06
ENSMUSG00000015312	Gadd45b	protein_coding	17873	73.462	52.4291	37.4059	125.056	195.431	191.903	112.615	1.64407	0.328047	5.01168	5.39561e-07	7.86265e-06
ENSMUSG00000052512	Nav2	protein_coding	NA	12439.3	10964	15384	8958.26	8313.92	8481.79	10756.9	-0.590925	0.11791	-5.01166	5.39615e-07	7.86265e-06
ENSMUSG00000068739	Sars	protein_coding	20226	1693.78	1937.78	1795.48	2494.42	2556.81	3000.66	2246.49	0.568654	0.113472	5.01139	5.40372e-07	7.86742e-06
ENSMUSG00000030468	Siglecg	protein_coding	243958	142.766	136.316	92.7355	39.08	40.0395	20.6177	78.5923	-1.87303	0.3739	-5.00944	5.45899e-07	7.94157e-06
ENSMUSG00000046027	Stard5	protein_coding	170460	1187.17	1164.97	1205.56	780.484	830.344	710.517	979.842	-0.613439	0.122491	-5.00801	5.49943e-07	7.99405e-06
ENSMUSG00000060019	Gm10073	protein_coding	NA	49.8987	75.4978	38.9645	173.069	170.645	141.152	108.204	1.57621	0.314758	5.00768	5.50905e-07	8.00167e-06
ENSMUSG00000054793	Cadm4	protein_coding	260299	109.5	89.1294	100.528	205.449	210.684	304.507	169.966	1.25807	0.251302	5.00622	5.55092e-07	8.0561e-06
ENSMUSG00000016933	Plcg1	protein_coding	18803	6384.26	6139.44	6835.93	4775.58	4562.6	3555.76	5375.59	-0.585432	0.116969	-5.005	5.58617e-07	8.10083e-06
ENSMUSG00000018171	Vmp1	protein_coding	75909	1143.51	1175.46	1096.46	1510.72	1812.27	1866.69	1434.19	0.603147	0.120514	5.00479	5.59232e-07	8.10333e-06
ENSMUSG00000024074	Crim1	protein_coding	50766	1135.89	1283.46	1241.41	857.527	663.512	772.37	992.362	-0.675286	0.134975	-5.00304	5.64337e-07	8.17083e-06
ENSMUSG00000042650	Alkbh5	protein_coding	268420	3025.8	3070.25	2943.38	4030.82	4074.5	4729.38	3645.69	0.504978	0.100984	5.00059	5.71555e-07	8.26879e-06
ENSMUSG00000004328	Hif3a	protein_coding	53417	56.136	183.502	67.7982	14.5154	23.8331	9.51585	59.2167	-2.64339	0.528737	-4.99944	5.7496e-07	8.31149e-06
ENSMUSG00000020261	Slc36a1	protein_coding	215335	5611.52	6392.15	6330.17	4335.65	4282.32	4559.68	5251.92	-0.476542	0.0953317	-4.99878	5.76942e-07	8.33356e-06
ENSMUSG00000027170	Eif3m	protein_coding	98221	682.642	682.626	682.658	1104.29	988.595	1046.74	864.592	0.616033	0.123281	4.99697	5.82378e-07	8.40544e-06
ENSMUSG00000028101	Pias3	protein_coding	229615	1290.44	1301.29	1430	930.104	845.597	892.904	1115.05	-0.592414	0.118596	-4.99524	5.87619e-07	8.4744e-06
ENSMUSG00000003283	Hck	protein_coding	15162	3513.01	4286.6	3979.83	2675.31	2682.65	2824.62	3327	-0.525538	0.105251	-4.9932	5.93877e-07	8.55791e-06
ENSMUSG00000073490	AI607873	protein_coding	226691	559.974	519.048	337.433	777.134	966.669	927.795	681.342	0.915722	0.18344	4.99195	5.97712e-07	8.6064e-06
ENSMUSG00000028439	Fam219a	protein_coding	71901	620.268	843.059	828.385	1152.3	1259.34	1402	1017.56	0.735315	0.14731	4.99163	5.98726e-07	8.61422e-06
ENSMUSG00000030536	Iqgap1	protein_coding	29875	1144.2	1161.83	885.274	1889.24	1540.57	1695.41	1386.09	0.683798	0.137055	4.98924	6.06183e-07	8.71338e-06
ENSMUSG00000075702	Selm	protein_coding	114679	61.6803	109.052	108.321	245.646	186.851	326.711	173.044	1.44439	0.289508	4.98911	6.0657e-07	8.71338e-06
ENSMUSG00000040883	Tmem205	protein_coding	NA	31.8797	46.1376	17.1444	120.59	95.3322	155.426	77.7515	1.97336	0.395572	4.98862	6.08122e-07	8.72882e-06
ENSMUSG00000070000	Fcho1	protein_coding	74015	20.0981	23.0688	20.2615	69.2275	86.7523	101.502	53.4851	2.02178	0.405333	4.98795	6.1022e-07	8.75207e-06
ENSMUSG00000085109	Gm15356	antisense	NA	632.743	510.659	639.797	387.45	248.817	191.903	435.228	-1.10171	0.220934	-4.98661	6.14477e-07	8.80622e-06
ENSMUSG00000061330	Gm11361	processed_pseudogene	NA	23.5633	8.38865	15.5858	33.4972	188.758	101.502	61.8825	2.75058	0.551706	4.98559	6.1772e-07	8.84577e-06
ENSMUSG00000044712	Slc38a6	protein_coding	625098	374.933	569.38	589.923	943.503	933.302	881.802	715.474	0.849343	0.170771	4.97357	6.57316e-07	9.39808e-06
ENSMUSG00000104214	RP23-411M4.2	TEC	NA	461.563	552.602	448.871	290.309	247.864	160.183	360.232	-1.05653	0.212423	-4.9737	6.56875e-07	9.39808e-06
ENSMUSG00000004952	Rasa4	protein_coding	54153	3772.9	4400.9	4036.72	5787.19	5965.89	5393.9	4892.92	0.490706	0.0986804	4.97268	6.60352e-07	9.43412e-06
ENSMUSG00000029513	Prkab1	protein_coding	19079	2164.36	2354.06	1896.79	1458.24	1052.47	1438.48	1727.4	-0.701436	0.141088	-4.97162	6.63964e-07	9.47832e-06
ENSMUSG00000042029	Ncapg2	protein_coding	76044	155.24	138.413	141.831	285.842	278.37	318.781	219.746	1.01518	0.204208	4.97133	6.64967e-07	9.48523e-06
ENSMUSG00000021193	Pitrm1	protein_coding	69617	952.926	1039.14	967.878	1377.85	1557.73	1471.78	1227.89	0.57552	0.115816	4.96928	6.72037e-07	9.57862e-06
ENSMUSG00000042476	Abcb4	protein_coding	18670	1906.55	1763.71	2035.51	1366.68	1289.84	1126.04	1581.39	-0.591626	0.119115	-4.96686	6.80466e-07	9.69121e-06
ENSMUSG00000055865	Fam19a3	protein_coding	329731	11.0886	11.5344	7.01361	55.8286	29.553	145.91	43.488	2.95479	0.594954	4.96642	6.82002e-07	9.70553e-06
ENSMUSG00000023026	Dip2b	protein_coding	239667	10430.9	10236.2	10963.8	7048.92	7299.59	8361.26	9056.79	-0.478589	0.0963781	-4.96575	6.84374e-07	9.73172e-06
ENSMUSG00000002992	Apoc2	protein_coding	11813	9.70252	2.09716	6.23432	45.7794	38.1329	79.2988	30.2075	3.11839	0.628069	4.96504	6.86868e-07	9.7596e-06
ENSMUSG00000036599	Chst12	protein_coding	59031	727.689	686.821	521.345	1030.6	1088.69	1094.32	858.245	0.731293	0.147316	4.9641	6.90194e-07	9.79925e-06
ENSMUSG00000025647	Shisa5	protein_coding	66940	1812.29	1886.4	1629.5	2398.4	2757.01	4104.5	2431.35	0.796123	0.160392	4.96361	6.91956e-07	9.81666e-06
ENSMUSG00000079057	Cyp4v3	protein_coding	102294	2278.71	2448.44	2113.43	3144.27	3264.18	4537.47	2964.42	0.677226	0.136673	4.95508	7.23014e-07	1.02493e-05
ENSMUSG00000041997	Tlk1	protein_coding	228012	2161.58	2012.23	1843.8	2826.04	2765.59	3384.47	2498.95	0.575536	0.116184	4.95365	7.28326e-07	1.03166e-05
ENSMUSG00000096842	Gm10736	processed_pseudogene	NA	32.5728	27.2631	28.0544	96.0252	82.939	142.738	68.2654	1.85855	0.375269	4.95258	7.32352e-07	1.03656e-05
ENSMUSG00000038462	Uqcrfs1	protein_coding	66694	573.835	521.145	504.98	828.496	818.904	904.006	691.894	0.670881	0.135468	4.95232	7.33324e-07	1.03714e-05
ENSMUSG00000078193	Gm2000	protein_coding	NA	225.93	191.89	217.422	620.814	427.088	326.711	334.976	1.1153	0.225324	4.94978	7.42956e-07	1.04995e-05
ENSMUSG00000034041	Lyl1	protein_coding	17095	2806.8	3321.91	2888.05	2264.41	1861.84	1896.83	2506.64	-0.581233	0.11747	-4.94792	7.50123e-07	1.05926e-05
ENSMUSG00000001156	Mxd1	protein_coding	17119	1095.69	1141.9	1201.67	763.735	780.771	721.619	950.898	-0.600258	0.121378	-4.94536	7.60017e-07	1.0724e-05
ENSMUSG00000072812	Ahnak2	protein_coding	100041194	58.9082	11.5344	76.3704	457.794	626.333	1276.71	417.942	4.0023	0.810569	4.93765	7.90705e-07	1.11485e-05
ENSMUSG00000068039	Tcp1	protein_coding	21454	1921.1	1904.22	1874.19	2602.73	3001.06	2567.69	2311.83	0.520701	0.105576	4.93201	8.13874e-07	1.14663e-05
ENSMUSG00000069135	Fgfr1op	protein_coding	75296	918.274	854.594	819.034	1212.6	1327.02	1384.56	1086.01	0.597083	0.121107	4.93021	8.21404e-07	1.15635e-05
ENSMUSG00000086686	F630206G17Rik	processed_transcript	NA	5.5443	5.24291	3.11716	37.9634	40.9929	49.1652	23.671	3.20384	0.64991	4.92967	8.23679e-07	1.15866e-05
ENSMUSG00000055109	Gm15155	protein_coding	NA	0.693037	1.04858	0.77929	46.896	24.7864	25.3756	16.5965	5.30319	1.07587	4.92922	8.25577e-07	1.16044e-05
ENSMUSG00000020218	Wif1	protein_coding	24117	0	0	0	6.69943	29.553	36.4774	12.1216	7.30924	1.4843	4.92438	8.46292e-07	1.18846e-05
ENSMUSG00000102719	RP24-273P12.4	TEC	NA	774.123	581.963	914.107	464.494	397.535	344.157	579.396	-0.91109	0.185021	-4.92426	8.46811e-07	1.18846e-05
ENSMUSG00000049871	Nlrc3	protein_coding	268857	112.272	120.587	120.79	299.241	229.751	236.31	186.492	1.11569	0.226589	4.92385	8.48592e-07	1.19004e-05
ENSMUSG00000003161	Sri	protein_coding	109552	751.946	856.691	844.75	1184.68	1262.2	1259.26	1026.59	0.596046	0.121118	4.9212	8.60158e-07	1.20534e-05
ENSMUSG00000014496	Ankrd28	protein_coding	105522	266.819	219.153	314.833	495.758	456.641	555.091	384.716	0.906707	0.18442	4.91653	8.80909e-07	1.23348e-05
ENSMUSG00000018334	Ksr1	protein_coding	16706	1415.88	1539.32	1639.63	1057.39	986.689	1046.74	1280.94	-0.572421	0.116433	-4.91632	8.81882e-07	1.23389e-05
ENSMUSG00000026131	Dst	protein_coding	13518	2162.28	2276.47	2447.75	1759.72	1315.58	1197.41	1859.87	-0.687138	0.139847	-4.91349	8.9469e-07	1.25086e-05
ENSMUSG00000003134	Tbc1d8	protein_coding	54610	1980.7	2315.27	2058.11	2936.58	3303.26	2934.05	2588	0.531275	0.108165	4.91172	9.02819e-07	1.2603e-05
ENSMUSG00000031762	Mt2	protein_coding	17750	6.93037	9.43723	10.1308	44.6629	48.6194	76.1268	32.6512	2.67591	0.544795	4.91177	9.02574e-07	1.2603e-05
ENSMUSG00000038384	Setd1b	protein_coding	208043	5728.65	5776.63	5822.08	4312.2	4421.51	3909.43	4995.08	-0.453922	0.0924198	-4.91153	9.03698e-07	1.26056e-05
ENSMUSG00000069793	Slfn9	protein_coding	237886	218.307	179.307	141.831	282.493	472.848	458.347	292.189	1.16759	0.23774	4.91122	9.05118e-07	1.26158e-05
ENSMUSG00000027961	Lrrc39	protein_coding	109245	134.449	159.384	200.278	372.935	338.429	309.265	252.457	1.04903	0.213991	4.9022	9.47695e-07	1.31992e-05
ENSMUSG00000001228	Uhrf1	protein_coding	NA	55.443	91.2266	85.7219	158.553	272.65	199.833	143.905	1.45074	0.296152	4.89863	9.65065e-07	1.34309e-05
ENSMUSG00000004266	Ptpn6	protein_coding	15170	8773.85	9035.62	9142.63	11755.3	12688.7	11630	10504.3	0.420778	0.0859161	4.89755	9.70406e-07	1.3495e-05
ENSMUSG00000026223	Itm2c	protein_coding	64294	6807.71	7730.14	7309.74	10101.6	9949.82	15403	9550.34	0.698126	0.142749	4.89059	1.00536e-06	1.39704e-05
ENSMUSG00000029592	Usp30	protein_coding	100756	673.632	731.91	674.865	893.257	1281.27	1547.91	967.14	0.837922	0.171364	4.88972	1.00979e-06	1.40214e-05
ENSMUSG00000100370	Gm4790	lincRNA	NA	1083.91	908.071	994.374	654.311	633.959	626.46	816.848	-0.642086	0.131326	-4.88925	1.01221e-06	1.40443e-05
ENSMUSG00000028527	Ak4	protein_coding	NA	10.3956	2.09716	3.89645	26.7977	42.8995	109.432	32.5864	3.38882	0.693495	4.88658	1.02605e-06	1.42255e-05
ENSMUSG00000019806	Aig1	protein_coding	66253	616.803	500.173	595.378	784.95	1019.1	1244.99	793.566	0.828377	0.16968	4.88198	1.05027e-06	1.45393e-05
ENSMUSG00000039994	Timeless	protein_coding	21853	97.7183	115.344	109.88	224.431	291.717	207.763	174.475	1.17223	0.240107	4.88211	1.04958e-06	1.45393e-05
ENSMUSG00000027227	Sord	protein_coding	20322	705.512	758.124	751.236	1441.49	1009.57	1176.79	973.788	0.711969	0.145852	4.88145	1.05309e-06	1.45674e-05
ENSMUSG00000035349	Mia2	protein_coding	338320	95.6392	49.2833	6.23432	0	0.953322	0	25.3517	-6.88579	1.41193	-4.87688	1.07778e-06	1.48976e-05
ENSMUSG00000029622	Arpc1b	protein_coding	11867	4216.44	4512.04	4521.44	6035.07	5990.68	5839.56	5185.87	0.431508	0.0884856	4.87659	1.07938e-06	1.49084e-05
ENSMUSG00000029622	Arpc1b	protein_coding	434782	4216.44	4512.04	4521.44	6035.07	5990.68	5839.56	5185.87	0.431508	0.0884856	4.87659	1.07938e-06	1.49084e-05
ENSMUSG00000002059	Rab34	protein_coding	NA	291.076	248.514	326.523	510.273	462.361	762.854	433.6	0.995569	0.204163	4.87634	1.08072e-06	1.49157e-05
ENSMUSG00000050621	Rps27rt	protein_coding	100043813	158.013	169.87	140.272	352.837	254.537	375.876	241.901	1.06791	0.219035	4.87554	1.08512e-06	1.49652e-05
ENSMUSG00000049556	Lingo1	protein_coding	235402	4.15822	8.38865	0	20.0983	74.3591	68.1969	29.2002	3.75411	0.770356	4.87321	1.09799e-06	1.51313e-05
ENSMUSG00000033885	Pxk	protein_coding	218699	1675.07	1742.74	1747.95	1236.04	1216.44	1124.46	1457.12	-0.528709	0.108518	-4.87207	1.10437e-06	1.52078e-05
ENSMUSG00000022498	Txndc11	protein_coding	106200	2555.92	2650.81	2742.32	1927.2	1933.34	1831.8	2273.57	-0.481004	0.0987515	-4.87086	1.11116e-06	1.52897e-05
ENSMUSG00000038633	Degs1	protein_coding	13244	681.256	653.266	635.121	966.951	980.015	1397.24	885.642	0.760133	0.156082	4.87008	1.11555e-06	1.53348e-05
ENSMUSG00000047767	Atg16l2	protein_coding	73683	325.728	319.817	299.247	502.457	562.46	537.646	424.559	0.762708	0.156614	4.86998	1.11611e-06	1.53348e-05
ENSMUSG00000032656	2023-03-03	protein_coding	320253	180.883	135.267	105.204	281.376	291.717	396.494	231.823	1.19537	0.245572	4.86769	1.12908e-06	1.55014e-05
ENSMUSG00000045268	Zfp691	protein_coding	NA	3711.22	3623.9	2390.86	1937.25	2063.94	1936.48	2610.61	-0.711493	0.146208	-4.86631	1.13701e-06	1.55986e-05
ENSMUSG00000028273	Pdlim5	protein_coding	56376	1926.64	1720.72	1875.75	1224.88	1340.37	986.477	1512.47	-0.634233	0.130346	-4.86577	1.14011e-06	1.56293e-05
ENSMUSG00000032434	Cmtm6	protein_coding	67213	14731.2	13431.3	14024.1	8395.5	8302.48	11403.2	11714.6	-0.586794	0.120833	-4.85623	1.19644e-06	1.63793e-05
ENSMUSG00000043051	Disc1	protein_coding	244667	1832.39	1751.13	2380.73	1391.25	1216.44	1086.39	1609.72	-0.690173	0.142122	-4.8562	1.19661e-06	1.63793e-05
ENSMUSG00000022982	Sod1	protein_coding	20655	707.591	752.881	757.47	1105.41	1049.61	1405.17	963.022	0.680118	0.140069	4.85558	1.20035e-06	1.64183e-05
ENSMUSG00000061032	Rrp1	protein_coding	18114	3110.35	3190.83	2982.34	4108.98	4248.96	4255.17	3649.44	0.44231	0.0912164	4.84902	1.24073e-06	1.69578e-05
ENSMUSG00000053332	Gas5	processed_transcript	NA	1172.62	1277.17	1015.42	1617.91	1816.08	1809.6	1451.47	0.598382	0.123408	4.8488	1.24211e-06	1.69641e-05
ENSMUSG00000024451	Arap3	protein_coding	106952	10503.7	11673.9	12724.2	8804.17	8269.12	7934.63	9984.95	-0.48069	0.0993238	-4.83963	1.30084e-06	1.77397e-05
ENSMUSG00000026457	Adipor1	protein_coding	NA	4724.44	5018.51	4876.8	7255.48	6405.37	6396.24	5779.47	0.456507	0.0943707	4.83738	1.3156e-06	1.79276e-05
ENSMUSG00000048895	Cdk5r1	protein_coding	12569	2359.79	2245.01	2216.3	1546.45	1703.59	1290.98	1893.69	-0.584504	0.120856	-4.83636	1.32235e-06	1.80062e-05
ENSMUSG00000073676	Hspe1	protein_coding	15528	581.458	531.631	575.895	832.963	860.85	953.171	722.661	0.645285	0.133556	4.83156	1.35468e-06	1.84327e-05
ENSMUSG00000016494	Cd34	protein_coding	12490	4912.94	4004.53	3657.21	7539.09	9752.49	13098.6	7160.8	1.27288	0.263512	4.83046	1.3622e-06	1.85213e-05
ENSMUSG00000061778	Mospd2	protein_coding	76763	689.572	593.497	711.492	974.767	1010.52	1248.16	871.335	0.692941	0.143496	4.82898	1.37231e-06	1.86449e-05
ENSMUSG00000027540	Ptpn1	protein_coding	19246	7611.63	8255.48	7674.45	5575.04	5842.91	6034.64	6832.36	-0.431828	0.0894816	-4.82588	1.39386e-06	1.89204e-05
ENSMUSG00000085713	Gm15736	lincRNA	NA	851.743	875.565	1017.75	579.501	598.686	413.94	722.865	-0.780408	0.161829	-4.82242	1.41828e-06	1.92266e-05
ENSMUSG00000034312	Iqsec1	protein_coding	232227	2596.12	2502.96	2494.51	3213.49	3702.7	4337.64	3141.24	0.566496	0.117476	4.82224	1.41958e-06	1.923e-05
ENSMUSG00000060568	Fam78b	protein_coding	NA	11.7816	9.43723	11.6894	74.8103	43.8528	63.439	35.8351	2.45633	0.509631	4.81983	1.4368e-06	1.94489e-05
ENSMUSG00000022174	Dad1	protein_coding	NA	684.721	781.193	653.824	1038.41	1051.51	1260.85	911.752	0.659936	0.137027	4.81609	1.464e-06	1.98024e-05
ENSMUSG00000022021	Diap3	protein_coding	56419	45.0474	49.2833	45.1988	142.921	126.792	118.948	88.0318	1.48248	0.307988	4.81344	1.48357e-06	2.00524e-05
ENSMUSG00000027993	Trim2	protein_coding	NA	1959.22	1855.99	1994.98	1355.52	1235.51	1433.72	1639.16	-0.53182	0.110502	-4.81276	1.4886e-06	2.01054e-05
ENSMUSG00000030323	Ift122	protein_coding	81896	336.816	255.854	290.675	532.605	475.708	570.951	410.435	0.83232	0.173072	4.80908	1.51626e-06	2.04639e-05
ENSMUSG00000073591	Pcdhb22	protein_coding	93893	164.943	153.093	78.7083	230.014	371.796	440.901	239.909	1.39257	0.289601	4.8086	1.51993e-06	2.04983e-05
ENSMUSG00000022026	Olfm4	protein_coding	380924	59.6012	51.3805	56.8882	125.056	265.024	128.464	114.402	1.63169	0.339368	4.80803	1.52425e-06	2.05415e-05
ENSMUSG00000019998	Stx7	protein_coding	53331	3152.63	3027.25	2895.84	3906.88	4201.29	4684.97	3644.81	0.494501	0.102999	4.80102	1.57858e-06	2.1258e-05
ENSMUSG00000048200	Cracr2b	protein_coding	213573	1118.56	1161.83	1426.88	819.564	809.371	715.275	1008.58	-0.659526	0.13748	-4.79724	1.6087e-06	2.16476e-05
ENSMUSG00000029338	Antxr2	protein_coding	71914	168.408	118.49	162.872	369.585	241.191	398.08	243.104	1.1559	0.240982	4.79661	1.61376e-06	2.16864e-05
ENSMUSG00000039294	BC017643	protein_coding	NA	3138.77	3270.52	3276.91	2415.14	2390.93	2090.32	2763.77	-0.488637	0.101872	-4.79658	1.61395e-06	2.16864e-05
ENSMUSG00000057278	Snrpg	protein_coding	68011	92.174	72.3521	61.5639	179.768	183.038	191.903	130.133	1.29027	0.269042	4.79581	1.62017e-06	2.1754e-05
ENSMUSG00000024164	C3	protein_coding	12266	185.734	146.801	100.528	458.911	1882.81	915.108	614.982	2.91089	0.606997	4.79556	1.62221e-06	2.17654e-05
ENSMUSG00000024164	C3	protein_coding	102642251	185.734	146.801	100.528	458.911	1882.81	915.108	614.982	2.91089	0.606997	4.79556	1.62221e-06	2.17654e-05
ENSMUSG00000011154	1700026D08Rik	protein_coding	75556	0.693037	0	0	8.93257	19.0664	80.8847	18.2628	6.91913	1.44289	4.79532	1.62415e-06	2.17754e-05
ENSMUSG00000030745	Il21r	protein_coding	60504	3956.55	3987.75	4111.53	2985.71	3009.64	2938.81	3498.33	-0.43213	0.0902993	-4.78553	1.70536e-06	2.28475e-05
ENSMUSG00000060938	Rpl26	protein_coding	19941	664.623	614.469	543.944	7548.03	1508.16	6215.44	2849.11	3.06636	0.640858	4.78477	1.71187e-06	2.2918e-05
ENSMUSG00000026458	Ppfia4	protein_coding	68507	6238.72	6385.86	5942.09	7715.51	8722.9	9660.17	7444.21	0.490964	0.102644	4.78317	1.72556e-06	2.30844e-05
ENSMUSG00000031540	Kat6a	protein_coding	NA	11979.8	12300.9	12517	8600.95	9868.79	8665.77	10655.5	-0.439115	0.0918698	-4.77976	1.75507e-06	2.3462e-05
ENSMUSG00000043671	Dpy19l3	protein_coding	233115	690.265	749.736	696.685	368.469	336.523	510.684	558.727	-0.821006	0.171803	-4.77875	1.76385e-06	2.35622e-05
ENSMUSG00000045658	Pid1	protein_coding	98496	2158.12	1965.04	2046.42	1604.51	996.222	948.413	1619.79	-0.796575	0.166728	-4.7777	1.77312e-06	2.36687e-05
ENSMUSG00000053541	Gm4759	unprocessed_pseudogene	NA	4.85126	1.04858	7.01361	17.8651	81.0324	52.3372	27.358	3.50687	0.734102	4.77709	1.77853e-06	2.37237e-05
ENSMUSG00000049625	Tifab	protein_coding	212937	6218.62	6978.31	6318.48	4901.75	4630.29	4827.71	5645.86	-0.442453	0.092648	-4.77564	1.79137e-06	2.38775e-05
ENSMUSG00000026222	Sp100	protein_coding	20684	686.107	762.319	402.893	978.117	1415.68	1197.41	907.088	0.957756	0.20058	4.77494	1.79761e-06	2.39433e-05
ENSMUSG00000020898	Ctc1	protein_coding	68964	3825.57	4707.08	4510.53	2733.37	3135.48	3143.4	3675.9	-0.533183	0.111751	-4.77117	1.83155e-06	2.43776e-05
ENSMUSG00000026688	Mgst3	protein_coding	66447	53.3639	61.8663	76.3704	157.437	143.952	201.419	115.735	1.38693	0.290732	4.77047	1.83794e-06	2.44449e-05
ENSMUSG00000035268	Pkig	protein_coding	NA	2460.98	2384.47	2511.65	1876.96	1605.39	1317.95	2026.23	-0.614115	0.128756	-4.76962	1.84577e-06	2.45312e-05
ENSMUSG00000073412	Lst1	protein_coding	16988	295.234	309.331	351.46	192.05	112.492	136.394	232.827	-1.11717	0.234255	-4.76903	1.8512e-06	2.45854e-05
ENSMUSG00000018677	Slc25a39	protein_coding	68066	901.642	996.152	904.756	1354.4	1350.86	1386.14	1148.99	0.546637	0.114685	4.76644	1.87509e-06	2.48847e-05
ENSMUSG00000026670	Uap1	protein_coding	107652	721.452	801.116	715.388	1083.07	1076.3	1335.39	955.454	0.641576	0.134767	4.76063	1.92993e-06	2.55922e-05
ENSMUSG00000026670	Uap1	protein_coding	102642017	721.452	801.116	715.388	1083.07	1076.3	1335.39	955.454	0.641576	0.134767	4.76063	1.92993e-06	2.55922e-05
ENSMUSG00000074973	Gm11382	unprocessed_pseudogene	NA	0	0	0	16.7486	27.6463	15.8598	10.0424	7.05038	1.48102	4.76049	1.93119e-06	2.55922e-05
ENSMUSG00000036469	2023-03-01	protein_coding	72925	3867.84	4091.56	3894.11	2481.02	2375.68	3165.61	3312.64	-0.56491	0.118686	-4.75972	1.93865e-06	2.56724e-05
ENSMUSG00000100078	Gm6170	processed_pseudogene	NA	48.5126	46.1376	78.7083	140.688	117.259	398.08	138.231	1.9082	0.400977	4.75887	1.94679e-06	2.57615e-05
ENSMUSG00000052056	Zfp217	protein_coding	NA	4065.36	3941.62	4107.64	2797.01	3041.1	3054.59	3501.22	-0.446435	0.0938429	-4.75726	1.96242e-06	2.59496e-05
ENSMUSG00000034707	Gns	protein_coding	75612	31247.7	34758.4	29816.4	41710.7	42980.5	54597.2	39185.1	0.539575	0.113445	4.75629	1.97183e-06	2.60553e-05
ENSMUSG00000044042	Fmn1	protein_coding	14260	255.038	242.222	406.01	722.422	1164.01	1668.45	743.024	1.97543	0.415363	4.75591	1.97553e-06	2.60852e-05
ENSMUSG00000022421	Nptxr	protein_coding	73340	161.478	181.405	142.61	286.959	296.483	437.729	251.111	1.06917	0.225027	4.75128	2.02131e-06	2.66705e-05
ENSMUSG00000066861	Oas1g	protein_coding	23960	15.9399	18.8745	7.01361	53.5954	90.5656	69.7829	42.6286	2.37041	0.499016	4.75018	2.03237e-06	2.67778e-05
ENSMUSG00000070939	Tgfbrap1	protein_coding	NA	4063.28	3821.03	3995.42	3064.99	2732.22	2859.51	3422.74	-0.456938	0.0962807	-4.7459	2.07586e-06	2.73311e-05
ENSMUSG00000024044	Epb4.1l3	protein_coding	13823	763.727	1131.42	687.334	1661.46	1554.87	1303.67	1183.75	0.811083	0.17095	4.74457	2.08949e-06	2.74908e-05
ENSMUSG00000027230	Creb3l1	protein_coding	26427	60.9873	58.7205	36.6266	121.706	168.738	155.426	100.367	1.51416	0.319223	4.74327	2.10295e-06	2.76481e-05
ENSMUSG00000052155	Acvr2a	protein_coding	11480	882.237	729.813	783.187	567.218	411.835	418.697	632.164	-0.776741	0.163987	-4.73661	2.1732e-06	2.85511e-05
ENSMUSG00000026421	Csrp1	protein_coding	13007	162.864	133.17	150.403	297.008	290.763	287.061	220.212	0.967173	0.204343	4.7331	2.2112e-06	2.90296e-05
ENSMUSG00000034947	Tmem106a	protein_coding	NA	586.31	672.141	615.639	973.651	880.87	1340.15	844.793	0.76694	0.162061	4.73242	2.21862e-06	2.91061e-05
ENSMUSG00000050912	Tmem123	protein_coding	71929	1428.35	1170.22	1322.46	1846.81	1851.35	2144.24	1627.24	0.572791	0.121064	4.73129	2.23093e-06	2.92467e-05
ENSMUSG00000028068	Iqgap3	protein_coding	404710	553.044	551.554	275.089	1040.64	752.171	1054.67	704.529	1.04515	0.220919	4.73092	2.23507e-06	2.92799e-05
ENSMUSG00000055184	Fam72a	protein_coding	108900	289.69	461.376	402.114	193.167	202.104	168.113	286.094	-1.0262	0.216936	-4.73044	2.24038e-06	2.93285e-05
ENSMUSG00000052942	Glis3	protein_coding	226075	655.613	499.125	494.849	319.34	260.257	331.469	426.775	-0.862226	0.182375	-4.72777	2.26997e-06	2.967e-05
ENSMUSG00000066687	Zbtb16	protein_coding	235320	53.3639	135.267	71.6947	271.327	211.638	231.552	162.474	1.47062	0.311068	4.72765	2.27133e-06	2.967e-05
ENSMUSG00000089762	Ier5l	protein_coding	72500	15.2468	27.2631	11.6894	68.1109	72.4525	98.3305	48.8489	2.15823	0.456491	4.72787	2.26889e-06	2.967e-05
ENSMUSG00000097131	D230017M19Rik	lincRNA	NA	534.332	461.376	599.274	299.241	329.849	275.96	416.672	-0.815238	0.172558	-4.72442	2.30769e-06	3.01234e-05
ENSMUSG00000050345	4930486L24Rik	protein_coding	214639	27.7215	22.0202	35.0681	125.056	86.7523	87.2286	63.9745	1.81166	0.383481	4.72424	2.30979e-06	3.01294e-05
ENSMUSG00000022892	App	protein_coding	11820	8289.42	8069.88	8276.06	10556.1	10753.5	12916.2	9810.18	0.473892	0.100336	4.72304	2.3235e-06	3.02866e-05
ENSMUSG00000038665	Dgki	protein_coding	320127	7.62341	4.19432	7.01361	20.0983	98.1922	49.1652	31.0478	3.13761	0.664741	4.72005	2.3579e-06	3.07131e-05
ENSMUSG00000063065	Mapk3	protein_coding	26417	2840.76	2971.68	3027.54	4026.36	3926.73	5550.91	3724	0.610191	0.129292	4.71947	2.36463e-06	3.07788e-05
ENSMUSG00000070047	Fat1	protein_coding	NA	274.443	195.036	198.719	368.469	444.248	485.308	327.704	0.952146	0.201914	4.71559	2.41007e-06	3.1348e-05
ENSMUSG00000064326	Siva1	protein_coding	30954	111.579	145.753	187.03	334.972	310.783	293.405	230.587	1.08227	0.229748	4.71068	2.46897e-06	3.20914e-05
ENSMUSG00000089929	Bcl2a1b	protein_coding	12045	190.585	122.684	156.637	290.309	330.803	347.329	239.724	1.03542	0.219812	4.71049	2.47119e-06	3.20974e-05
ENSMUSG00000022010	Tsc22d1	protein_coding	21807	887.781	605.031	690.451	1258.38	1083.93	1273.54	966.518	0.724364	0.153787	4.71019	2.47486e-06	3.21223e-05
ENSMUSG00000071042	Rasgrp3	protein_coding	NA	6517.32	5937.07	6391.74	7726.68	9417.87	12154.9	8024.26	0.63605	0.135071	4.709	2.48936e-06	3.22875e-05
ENSMUSG00000094152	Slc6a16	lincRNA	NA	0	0	0	6.69943	11.4399	50.7512	11.4818	7.21838	1.53378	4.70628	2.52279e-06	3.2698e-05
ENSMUSG00000021708	Rasgrf2	protein_coding	NA	415.822	469.764	478.484	246.762	213.544	293.405	352.964	-0.862669	0.183447	-4.70256	2.56921e-06	3.32761e-05
ENSMUSG00000015745	Plekho1	protein_coding	67220	10450.3	11608.8	13869	8462.5	8756.26	7492.15	10106.5	-0.539634	0.114811	-4.70019	2.59923e-06	3.36411e-05
ENSMUSG00000009772	Nuak2	protein_coding	74137	1223.9	1544.56	1158.03	813.981	814.137	875.458	1071.68	-0.648852	0.138124	-4.69759	2.63254e-06	3.40481e-05
ENSMUSG00000025747	Tyms	protein_coding	22171	201.674	176.162	149.624	327.156	384.189	314.023	258.804	0.960638	0.204976	4.68659	2.77792e-06	3.58777e-05
ENSMUSG00000059824	Dbp	protein_coding	13170	442.158	324.012	319.509	206.566	178.271	153.84	270.726	-1.00838	0.215157	-4.68673	2.77599e-06	3.58777e-05
ENSMUSG00000100214	6230415J03Rik	lincRNA	NA	466.414	369.101	471.471	267.977	229.751	206.177	335.148	-0.891137	0.190265	-4.68366	2.81802e-06	3.637e-05
ENSMUSG00000020105	Lrig3	protein_coding	320398	627.892	595.594	552.517	240.063	357.496	377.462	458.504	-0.868478	0.185438	-4.68339	2.82175e-06	3.63925e-05
ENSMUSG00000020048	Hsp90b1	protein_coding	22027	20294.9	21511.6	20319.2	26645.9	27827.5	26569.8	23861.5	0.383604	0.0819327	4.68194	2.84168e-06	3.66237e-05
ENSMUSG00000024513	Mbd2	protein_coding	17191	1124.11	1054.87	1040.35	1481.69	1749.35	1500.33	1325.12	0.556333	0.118838	4.68145	2.84856e-06	3.66866e-05
ENSMUSG00000020260	Pofut2	protein_coding	80294	835.803	926.946	812.8	1249.44	1236.46	1305.26	1061.12	0.558345	0.119277	4.68107	2.85379e-06	3.6728e-05
ENSMUSG00000098934	Gm18853	unprocessed_pseudogene	NA	2.77215	1.04858	3.89645	18.9817	40.9929	47.5793	19.2118	3.75056	0.801281	4.6807	2.85901e-06	3.67693e-05
ENSMUSG00000020402	Vdac1	protein_coding	22333	949.461	968.889	997.491	1311.97	1429.03	1877.79	1255.77	0.661162	0.141279	4.67985	2.8709e-06	3.68963e-05
ENSMUSG00000067520	Olfr1432	unprocessed_pseudogene	NA	0	0	0	33.4972	15.2532	11.1018	9.97536	7.04044	1.50447	4.67969	2.87303e-06	3.68977e-05
ENSMUSG00000055805	Fmnl1	protein_coding	57778	13728.4	14763	14696.6	11056.3	10733.5	11101.8	12679.9	-0.39292	0.0839726	-4.67915	2.88068e-06	3.69701e-05
ENSMUSG00000038178	Slc43a2	protein_coding	NA	5420.94	6796.9	5311.64	3744.98	4104.05	4240.9	4936.57	-0.535805	0.114528	-4.67837	2.8916e-06	3.70842e-05
ENSMUSG00000091460	Gm7808	protein_coding	NA	29.8006	24.1174	27.2752	102.725	57.1993	169.699	68.4694	2.00479	0.428666	4.6768	2.9138e-06	3.73428e-05
ENSMUSG00000016252	Atp5e	protein_coding	67126	250.186	315.623	294.572	591.783	416.602	570.951	406.619	0.876047	0.18743	4.674	2.95386e-06	3.78297e-05
ENSMUSG00000046897	Zfp740	protein_coding	68744	3981.5	4504.7	4489.49	3053.82	3286.1	3089.48	3734.18	-0.459948	0.0984228	-4.67318	2.96566e-06	3.79542e-05
ENSMUSG00000086693	A730081D07Rik	processed_transcript	NA	29.8006	30.4089	30.3923	98.2583	102.005	88.8146	63.28	1.67697	0.359294	4.66741	3.05014e-06	3.90081e-05
ENSMUSG00000030677	Kif22	protein_coding	110033	61.6803	46.1376	83.384	175.302	176.365	150.668	115.589	1.3884	0.297509	4.66675	3.05998e-06	3.91066e-05
ENSMUSG00000038552	Fndc4	protein_coding	NA	67.9177	87.0322	65.4604	139.571	187.804	226.794	129.097	1.33134	0.28545	4.66401	3.10105e-06	3.96038e-05
ENSMUSG00000000275	Trim25	protein_coding	217069	1491.42	1346.38	1310.77	1928.32	1888.53	2233.05	1699.74	0.54233	0.116316	4.66256	3.12298e-06	3.98283e-05
ENSMUSG00000021886	Gpr65	protein_coding	14744	261.968	359.663	139.493	886.558	833.204	1267.19	624.68	1.97348	0.423249	4.66269	3.12095e-06	3.98283e-05
ENSMUSG00000000958	Slc7a7	protein_coding	20540	2542.06	2347.77	2575.55	1586.65	1858.98	1808.01	2119.84	-0.50744	0.108897	-4.65981	3.16509e-06	4.02811e-05
ENSMUSG00000061518	Cox5b	protein_coding	12859	761.648	672.141	773.056	1220.41	1316.54	967.445	951.873	0.66883	0.143523	4.66009	3.16073e-06	4.02811e-05
ENSMUSG00000061518	Cox5b	protein_coding	102638382	761.648	672.141	773.056	1220.41	1316.54	967.445	951.873	0.66883	0.143523	4.66009	3.16073e-06	4.02811e-05
ENSMUSG00000061518	Cox5b	protein_coding	102641600	761.648	672.141	773.056	1220.41	1316.54	967.445	951.873	0.66883	0.143523	4.66009	3.16073e-06	4.02811e-05
ENSMUSG00000062604	Srpk2	protein_coding	20817	1106.78	1065.36	1136.98	1537.52	1517.69	1730.3	1349.11	0.530259	0.113792	4.65989	3.16375e-06	4.02811e-05
ENSMUSG00000060470	Gpr97	protein_coding	54672	3.46519	3.14574	0.77929	17.8651	26.693	69.7829	20.2885	3.94467	0.846605	4.6594	3.17126e-06	4.03316e-05
ENSMUSG00000040829	Zmynd15	protein_coding	574428	234.94	381.684	306.261	510.273	632.053	570.951	439.36	0.898013	0.192761	4.65868	3.18249e-06	4.04463e-05
ENSMUSG00000020057	Dram1	protein_coding	71712	43.6614	39.8461	26.4959	98.2583	107.725	142.738	76.4541	1.65952	0.3564	4.65634	3.21887e-06	4.0852e-05
ENSMUSG00000022106	Rcbtb2	protein_coding	105670	5929.63	5739.93	5945.98	7436.37	7809.62	8088.47	6825	0.405307	0.0870416	4.65647	3.21673e-06	4.0852e-05
ENSMUSG00000030361	Klrb1a	protein_coding	17057	1.38607	0	0	3.34972	37.1796	84.0567	20.9953	6.2999	1.35389	4.65319	3.26842e-06	4.14521e-05
ENSMUSG00000023505	Cdca3	protein_coding	14793	16.6329	31.4574	24.158	61.4114	103.912	115.776	58.8913	1.97162	0.42391	4.65102	3.30295e-06	4.1861e-05
ENSMUSG00000005045	Chd5	protein_coding	269610	26.3354	46.1376	47.5367	132.872	91.5189	164.941	84.8903	1.69908	0.365332	4.65079	3.3067e-06	4.18627e-05
ENSMUSG00000022263	Trio	protein_coding	223435	13314.6	13025.5	14133.2	10901.1	9626.65	9225.62	11704.4	-0.443759	0.095417	-4.65073	3.30766e-06	4.18627e-05
ENSMUSG00000004709	Cd244	protein_coding	18106	98.4113	120.587	40.5231	276.91	187.804	288.647	168.814	1.54099	0.331505	4.64846	3.34415e-06	4.22954e-05
ENSMUSG00000028793	Rnf19b	protein_coding	NA	3058.37	3498.07	3247.3	2331.4	2481.5	2209.26	2804.32	-0.479997	0.103298	-4.64672	3.37252e-06	4.26247e-05
ENSMUSG00000064267	Hvcn1	protein_coding	NA	2779.77	2922.4	2821.81	3709.25	3802.8	4656.42	3448.74	0.512663	0.110412	4.64318	3.43094e-06	4.33331e-05
ENSMUSG00000036528	Ppfibp2	protein_coding	19024	945.996	983.569	1013.08	717.956	603.453	572.537	806.098	-0.633671	0.136479	-4.64298	3.43417e-06	4.33439e-05
ENSMUSG00000003484	Cyp4f18	protein_coding	72054	22.8702	28.3117	12.4686	89.3257	80.0791	80.8847	52.3234	1.98814	0.428328	4.64162	3.45682e-06	4.35997e-05
ENSMUSG00000098183	Gm27010	lincRNA	NA	362.459	525.339	487.056	245.646	262.164	228.38	351.841	-0.895789	0.193037	-4.64051	3.47554e-06	4.38057e-05
ENSMUSG00000024818	Slc25a45	protein_coding	NA	2634.23	2957	2814.8	1825.59	2150.69	1961.85	2390.7	-0.50047	0.107953	-4.63602	3.55187e-06	4.4737e-05
ENSMUSG00000037995	Igsf9	protein_coding	NA	99.1043	137.364	182.354	272.444	306.016	344.157	223.573	1.13902	0.24574	4.63505	3.56853e-06	4.49159e-05
ENSMUSG00000054434	Tmem120b	protein_coding	330189	137.914	174.064	180.795	309.29	310.783	326.711	239.926	0.944022	0.203785	4.63244	3.61377e-06	4.5454e-05
ENSMUSG00000052087	Rgs14	protein_coding	51791	428.297	462.424	393.542	248.996	257.397	215.693	334.391	-0.824814	0.178201	-4.62856	3.68213e-06	4.6282e-05
ENSMUSG00000038816	Ctnnal1	protein_coding	54366	921.74	775.95	856.44	428.764	598.686	518.614	683.366	-0.724011	0.156783	-4.61791	3.87618e-06	4.86777e-05
ENSMUSG00000056851	Pcbp2	protein_coding	18521	2815.12	2973.78	2557.63	3532.83	4045.9	4252	3362.88	0.503186	0.108966	4.61781	3.87805e-06	4.86777e-05
ENSMUSG00000089827	1700023H06Rik	processed_transcript	NA	566.212	426.773	303.923	197.633	146.812	245.826	314.53	-1.14475	0.24791	-4.61761	3.88179e-06	4.86913e-05
ENSMUSG00000092035	Peg10	protein_coding	170676	664.623	606.08	591.481	347.254	384.189	412.354	500.997	-0.706291	0.15301	-4.61598	3.91246e-06	4.90424e-05
ENSMUSG00000071454	Dtnb	protein_coding	13528	233.554	234.882	310.157	446.629	456.641	488.48	361.724	0.835521	0.181014	4.61578	3.91626e-06	4.90564e-05
ENSMUSG00000060301	2610008E11Rik	protein_coding	72128	1012.53	958.403	954.63	676.643	666.372	594.741	810.553	-0.592191	0.128368	-4.61323	3.96461e-06	4.96281e-05
ENSMUSG00000092341	Malat1	lincRNA	NA	294847	331138	293868	231752	241298	218160	268511	-0.412257	0.0894434	-4.60914	4.04337e-06	5.05794e-05
ENSMUSG00000078812	Eif5a	protein_coding	NA	2258.61	2209.36	2086.94	2874.06	2955.3	3190.98	2595.87	0.459912	0.0998417	4.60641	4.09683e-06	5.12132e-05
ENSMUSG00000042700	Sipa1l1	protein_coding	217692	5276.09	4390.41	5072.4	3526.13	3621.67	3528.79	4235.92	-0.465522	0.101128	-4.60332	4.15816e-06	5.19444e-05
ENSMUSG00000086291	Gm15513	sense_intronic	NA	253.652	322.963	277.427	137.338	153.485	137.98	213.808	-0.988846	0.214862	-4.60223	4.17985e-06	5.21797e-05
ENSMUSG00000030733	Sh2b1	protein_coding	20399	1890.61	2225.09	2045.64	2700.99	3178.38	2888.06	2488.13	0.510055	0.110848	4.60138	4.19698e-06	5.23578e-05
ENSMUSG00000023947	Nfkbie	protein_coding	18037	1507.36	1397.76	1758.08	1080.84	1039.12	1019.78	1300.49	-0.570941	0.124098	-4.60072	4.2103e-06	5.24883e-05
ENSMUSG00000053317	Sec61b	protein_coding	66212	252.959	269.485	278.207	436.58	451.875	466.277	359.23	0.758611	0.164968	4.59853	4.25488e-06	5.30079e-05
ENSMUSG00000053317	Sec61b	protein_coding	102636661	252.959	269.485	278.207	436.58	451.875	466.277	359.23	0.758611	0.164968	4.59853	4.25488e-06	5.30079e-05
ENSMUSG00000049526	Tmem202	protein_coding	73893	7.62341	1.04858	2.33787	32.3806	43.8528	44.4073	21.9418	3.38197	0.735685	4.59703	4.28553e-06	5.33534e-05
ENSMUSG00000026519	Tmem63a	protein_coding	NA	5003.73	5277.51	4494.95	3737.17	3479.63	3554.17	4257.86	-0.455887	0.0992072	-4.5953	4.32134e-06	5.37261e-05
ENSMUSG00000039137	Whrn	protein_coding	NA	11401.9	11223	12718	8931.46	9005.08	8557.92	10306.2	-0.415633	0.0904471	-4.59532	4.32088e-06	5.37261e-05
ENSMUSG00000036438	Calm2	protein_coding	12314	8544.46	8473.58	9004.7	6536.41	6644.66	5125.87	7388.28	-0.506615	0.110263	-4.59462	4.33536e-06	5.38639e-05
ENSMUSG00000070493	Chchd2	protein_coding	14004	538.49	509.61	579.013	832.963	798.884	864.356	687.219	0.615279	0.134006	4.59142	4.40237e-06	5.46592e-05
ENSMUSG00000070493	Chchd2	protein_coding	71970	538.49	509.61	579.013	832.963	798.884	864.356	687.219	0.615279	0.134006	4.59142	4.40237e-06	5.46592e-05
ENSMUSG00000070493	Chchd2	protein_coding	433806	538.49	509.61	579.013	832.963	798.884	864.356	687.219	0.615279	0.134006	4.59142	4.40237e-06	5.46592e-05
ENSMUSG00000070493	Chchd2	protein_coding	102641790	538.49	509.61	579.013	832.963	798.884	864.356	687.219	0.615279	0.134006	4.59142	4.40237e-06	5.46592e-05
ENSMUSG00000031422	Morf4l2	protein_coding	NA	1087.38	1086.33	999.05	1534.17	1473.84	1509.85	1281.77	0.509972	0.111099	4.59025	4.42724e-06	5.49308e-05
ENSMUSG00000039377	Hlx	protein_coding	15284	1315.38	1624.25	1161.92	1817.78	2223.15	2516.94	1776.57	0.677303	0.147605	4.58863	4.4617e-06	5.53208e-05
ENSMUSG00000038352	Arl5c	protein_coding	217151	277.215	357.566	215.863	435.463	590.106	620.116	416.055	0.954539	0.208059	4.58782	4.47901e-06	5.54979e-05
ENSMUSG00000015837	Sqstm1	protein_coding	18412	4687.7	5023.75	4801.99	6357.76	6178.48	7017.94	5677.94	0.429775	0.0937537	4.58409	4.55973e-06	5.64217e-05
ENSMUSG00000055148	Klf2	protein_coding	16598	3815.17	3559.93	2153.18	1496.21	938.069	1213.27	2195.97	-1.38547	0.302227	-4.58421	4.55713e-06	5.64217e-05
ENSMUSG00000057738	Sptan1	protein_coding	20740	3990.51	3926.94	4102.96	5166.38	5231.83	5654	4678.77	0.416733	0.0909337	4.58283	4.58736e-06	5.67252e-05
ENSMUSG00000020515	Cnot8	protein_coding	NA	4171.39	4352.66	4557.29	3069.46	3433.87	2620.03	3700.78	-0.518384	0.113164	-4.58081	4.63179e-06	5.72359e-05
ENSMUSG00000033857	Engase	protein_coding	217364	1806.75	2104.5	2581.01	1365.57	1529.13	1276.71	1777.28	-0.636746	0.139024	-4.5801	4.64747e-06	5.73909e-05
ENSMUSG00000001794	Capns1	protein_coding	12336	1568.34	1814.05	1663.01	2295.67	2331.83	3444.74	2186.27	0.676751	0.147817	4.5783	4.6876e-06	5.77695e-05
ENSMUSG00000024887	Asah2	protein_coding	54447	753.332	724.57	743.443	1006.03	1099.18	1260.85	931.234	0.597128	0.130418	4.57856	4.6819e-06	5.77695e-05
ENSMUSG00000042354	Gnl3	protein_coding	30877	616.11	571.477	557.192	840.779	901.843	899.248	731.108	0.597603	0.130527	4.57838	4.6859e-06	5.77695e-05
ENSMUSG00000074361	C5ar2	protein_coding	NA	2805.42	2781.89	2362.81	1878.07	1963.84	1622.45	2235.75	-0.53912	0.117764	-4.57798	4.69477e-06	5.7819e-05
ENSMUSG00000024948	Map4k2	protein_coding	26412	2291.87	2682.27	2599.71	1813.31	1797.01	1800.08	2164.04	-0.484688	0.105985	-4.57319	4.80345e-06	5.91176e-05
ENSMUSG00000044894	Uqcrq	protein_coding	22272	516.313	540.019	611.743	971.417	762.658	932.553	722.451	0.675154	0.147695	4.57126	4.84803e-06	5.95958e-05
ENSMUSG00000071711	Mpst	protein_coding	NA	125.44	147.85	220.539	389.684	291.717	372.704	257.989	1.09162	0.238802	4.57122	4.84882e-06	5.95958e-05
ENSMUSG00000040511	Pvr	protein_coding	52118	320.876	341.837	329.64	540.421	491.914	635.976	443.444	0.746438	0.163314	4.57058	4.86365e-06	5.9738e-05
ENSMUSG00000078122	F630028O10Rik	antisense	NA	158.706	198.182	127.024	66.9943	62.9193	57.0951	111.82	-1.36423	0.298637	-4.56818	4.91983e-06	6.03876e-05
ENSMUSG00000068966	Zbtb34	protein_coding	241311	1560.03	1536.17	1406.62	1006.03	1075.35	1061.02	1274.2	-0.51893	0.113611	-4.56762	4.93286e-06	6.05069e-05
ENSMUSG00000019370	Calm3	protein_coding	12315	1795.66	1843.41	1859.39	2533.5	2557.76	2407.51	2166.2	0.448333	0.0981687	4.56696	4.94841e-06	6.0657e-05
ENSMUSG00000026553	Copa	protein_coding	12847	4720.97	4775.24	4645.35	5618.59	7108.92	8150.33	5836.57	0.561578	0.123039	4.56424	5.01311e-06	6.14089e-05
ENSMUSG00000035877	Zhx3	protein_coding	320799	1709.03	1586.5	1797.04	1153.42	1224.07	1206.93	1446.16	-0.507273	0.111153	-4.56372	5.02554e-06	6.152e-05
ENSMUSG00000097636	5830416P10Rik	lincRNA	NA	96.3322	75.4978	67.0189	140.688	247.864	210.935	139.723	1.32515	0.290536	4.56105	5.08982e-06	6.22652e-05
ENSMUSG00000004264	Phb2	protein_coding	12034	879.464	842.011	905.535	1345.47	1171.63	1333.81	1079.65	0.550057	0.120647	4.55921	5.13453e-06	6.27702e-05
ENSMUSG00000000127	Fer	protein_coding	14158	1589.83	1306.53	1419.09	1114.34	708.318	653.422	1131.92	-0.800101	0.175507	-4.55879	5.14483e-06	6.28541e-05
ENSMUSG00000047843	Bri3	protein_coding	55950	484.433	466.619	473.808	790.533	664.466	783.472	610.555	0.649424	0.142654	4.55245	5.30252e-06	6.47375e-05
ENSMUSG00000031402	Mpp1	protein_coding	17524	786.597	772.804	729.416	1252.79	1065.81	1091.15	949.763	0.575397	0.126405	4.552	5.31381e-06	6.4832e-05
ENSMUSG00000071655	Ubxn1	protein_coding	NA	1568.34	1817.19	1931.86	2563.65	2486.26	2496.32	2143.94	0.505585	0.111104	4.55055	5.35049e-06	6.5236e-05
ENSMUSG00000038855	Itpkb	protein_coding	320404	5044.62	4904.21	4997.59	6655.88	6314.81	8083.72	6000.14	0.493555	0.10847	4.55015	5.36067e-06	6.53166e-05
ENSMUSG00000018446	C1qbp	protein_coding	12261	536.411	659.558	583.688	847.478	913.283	1026.13	761.091	0.647349	0.142277	4.54992	5.36673e-06	6.5347e-05
ENSMUSG00000013707	Tnfaip8l2	protein_coding	69769	2245.44	2166.37	2275.53	1708.35	1498.62	1593.9	1914.7	-0.478682	0.105263	-4.54747	5.42943e-06	6.60665e-05
ENSMUSG00000052724	Gm9888	antisense	NA	432.455	373.295	424.713	270.21	144.905	191.903	306.247	-1.02193	0.224743	-4.54708	5.43946e-06	6.61445e-05
ENSMUSG00000038527	C1rl	protein_coding	232371	260.582	329.255	339.77	166.369	155.392	158.598	234.994	-0.950956	0.209156	-4.54662	5.45133e-06	6.62449e-05
ENSMUSG00000101188	Eif4a-ps4	processed_pseudogene	NA	704.126	693.112	685.775	954.669	1018.15	1202.17	876.333	0.605525	0.133196	4.54613	5.46411e-06	6.63561e-05
ENSMUSG00000034926	Dhcr24	protein_coding	74754	40.8892	17.8259	81.8255	116.123	212.591	198.247	111.25	1.89441	0.417232	4.54043	5.61403e-06	6.80864e-05
ENSMUSG00000032846	Zswim6	protein_coding	67263	3002.24	3521.14	3066.51	2366.02	2195.5	2325.04	2746.07	-0.477448	0.10519	-4.53893	5.65405e-06	6.85264e-05
ENSMUSG00000027078	Ube2l6	protein_coding	56791	233.554	273.68	390.424	497.991	623.473	566.193	430.886	0.911057	0.200811	4.53688	5.70917e-06	6.91486e-05
ENSMUSG00000020657	Dnajc27	protein_coding	217378	243.256	241.174	215.084	361.769	439.482	431.385	322.025	0.817212	0.1803	4.5325	5.82885e-06	7.05515e-05
ENSMUSG00000020361	Hspa4	protein_coding	15525	3743.09	3621.8	3227.82	4609.21	4776.14	5148.08	4187.69	0.455905	0.100613	4.53128	5.86287e-06	7.09163e-05
ENSMUSG00000022211	Lrrc16b	protein_coding	268747	67.2246	102.761	68.5775	200.983	188.758	169.699	133.001	1.24153	0.274088	4.52967	5.90747e-06	7.14086e-05
ENSMUSG00000051339	2900026A02Rik	protein_coding	243219	665.316	651.169	660.838	820.68	1184.03	1267.19	874.871	0.724963	0.160059	4.52935	5.91655e-06	7.1424e-05
ENSMUSG00000090936	Gm17705	lincRNA	NA	601.556	571.477	526.8	360.653	354.636	328.297	457.236	-0.70185	0.154955	-4.52937	5.91594e-06	7.1424e-05
ENSMUSG00000028689	Ccdc163	protein_coding	68394	175.338	254.805	191.705	331.622	410.882	452.003	302.726	0.944972	0.208753	4.52675	5.98979e-06	7.22605e-05
ENSMUSG00000036825	Ssx2ip	protein_coding	99167	368.696	359.663	361.591	535.954	568.18	745.408	489.915	0.758388	0.16757	4.52579	6.01711e-06	7.25422e-05
ENSMUSG00000042410	Agps	protein_coding	228061	4285.05	3722.46	4148.16	3133.1	2932.42	2627.96	3474.86	-0.483116	0.106805	-4.52333	6.08729e-06	7.334e-05
ENSMUSG00000007877	Tcap	protein_coding	21393	0.693037	8.38865	14.8065	35.7303	68.6392	90.4006	36.443	3.03916	0.672012	4.52248	6.11184e-06	7.35874e-05
ENSMUSG00000008475	Arpc5	protein_coding	67771	1801.2	1925.2	1904.59	2385	2833.27	2658.09	2251.22	0.484627	0.107213	4.52025	6.17669e-06	7.43192e-05
ENSMUSG00000022956	Atp5o	protein_coding	28080	523.936	502.27	576.675	877.625	783.631	804.089	678.038	0.62028	0.137245	4.51951	6.19829e-06	7.45302e-05
ENSMUSG00000022956	Atp5o	protein_coding	102641678	523.936	502.27	576.675	877.625	783.631	804.089	678.038	0.62028	0.137245	4.51951	6.19829e-06	7.45302e-05
ENSMUSG00000042489	Clspn	protein_coding	269582	36.731	76.5464	48.316	146.271	181.131	126.878	102.646	1.51049	0.334407	4.51693	6.27438e-06	7.53955e-05
ENSMUSG00000035121	Neil2	protein_coding	382913	35.3449	30.4089	36.6266	121.706	83.8924	107.846	69.3042	1.60716	0.355881	4.516	6.30177e-06	7.5675e-05
ENSMUSG00000100157	2310034O05Rik	lincRNA	NA	6.23734	10.4858	6.23432	66.9943	35.2729	42.8213	28.0077	2.68411	0.594591	4.51422	6.35514e-06	7.62658e-05
ENSMUSG00000024299	Adamts10	protein_coding	NA	1002.83	986.715	897.742	1333.19	1470.98	1360.77	1175.37	0.529397	0.117337	4.51177	6.42886e-06	7.70495e-05
ENSMUSG00000031983	2310022B05Rik	protein_coding	69551	542.648	632.294	557.192	813.981	960.949	892.904	733.328	0.625404	0.138614	4.51184	6.42667e-06	7.70495e-05
ENSMUSG00000007613	Tgfbr1	protein_coding	21812	47982.4	46991.1	43919.2	33556.3	33257.6	37863.6	40595	-0.40813	0.0905111	-4.50917	6.5083e-06	7.79506e-05
ENSMUSG00000097860	Gm26857	lincRNA	NA	2010.5	1848.65	1949.78	1519.65	1243.13	1091.15	1610.48	-0.590358	0.130987	-4.507	6.57502e-06	7.86981e-05
ENSMUSG00000007039	Ddah2	protein_coding	51793	472.651	458.23	519.007	308.174	255.49	293.405	384.493	-0.761414	0.168972	-4.50614	6.60168e-06	7.8914e-05
ENSMUSG00000039286	Fndc3b	protein_coding	NA	2682.75	2539.66	2550.62	3413.36	3489.16	3484.39	3026.66	0.417929	0.0927438	4.50627	6.59759e-06	7.8914e-05
ENSMUSG00000021756	Il6st	protein_coding	16195	15170.6	12427.8	12777.2	17401.8	18359.1	20081.6	16036.3	0.467603	0.103786	4.50545	6.62331e-06	7.90692e-05
ENSMUSG00000031851	Ntpcr	protein_coding	66566	3786.76	4320.15	4368.7	3129.75	3002.97	2280.63	3481.49	-0.566706	0.125782	-4.50547	6.62274e-06	7.90692e-05
ENSMUSG00000097572	Gm26797	lincRNA	NA	10.3956	12.583	6.23432	45.7794	98.1922	33.3055	34.415	2.62533	0.583726	4.49754	6.87457e-06	8.20153e-05
ENSMUSG00000041417	Pik3r1	protein_coding	18708	11080.3	12759.1	11122	7880.76	8534.14	9198.66	10095.8	-0.448968	0.0998463	-4.49659	6.90519e-06	8.2327e-05
ENSMUSG00000032135	Mcam	protein_coding	84004	89.4018	48.2347	58.4468	126.173	182.085	237.896	123.706	1.46342	0.325579	4.49481	6.96306e-06	8.29629e-05
ENSMUSG00000044339	Alkbh2	protein_coding	NA	96.3322	76.5464	105.983	203.216	184.945	226.794	148.97	1.13211	0.251939	4.49358	7.00342e-06	8.33895e-05
ENSMUSG00000037151	Lrrc20	protein_coding	216011	99.7974	87.0322	95.8527	170.835	216.404	228.38	149.717	1.11778	0.248805	4.49261	7.03545e-06	8.37163e-05
ENSMUSG00000009090	Ap1b1	protein_coding	NA	6179.12	6451.92	5974.82	4869.37	4591.2	4631.05	5449.58	-0.400718	0.0892513	-4.48978	7.1298e-06	8.47839e-05
ENSMUSG00000055612	Cdca7	protein_coding	66953	612.645	538.971	719.285	405.316	351.776	363.188	498.53	-0.741139	0.165108	-4.48882	7.16202e-06	8.51118e-05
ENSMUSG00000026307	Scly	protein_coding	50880	596.705	615.517	564.985	916.705	806.511	1022.95	753.896	0.62558	0.139489	4.4848	7.2983e-06	8.66189e-05
ENSMUSG00000028798	Eif3i	protein_coding	54709	882.93	1047.53	1103.47	1672.62	1411.87	1459.1	1262.92	0.583594	0.130125	4.48486	7.29601e-06	8.66189e-05
ENSMUSG00000020589	Fam49a	protein_coding	NA	966.787	945.82	1018.53	682.225	669.232	631.218	818.969	-0.562975	0.125561	-4.48369	7.33635e-06	8.70139e-05
ENSMUSG00000060594	Layn	protein_coding	244864	384.636	461.376	520.566	266.861	235.471	269.616	356.421	-0.825824	0.184262	-4.4818	7.4016e-06	8.7731e-05
ENSMUSG00000030403	Vasp	protein_coding	22323	5296.19	5056.26	5451.91	4029.71	4058.29	3860.26	4625.44	-0.403344	0.090032	-4.48001	7.46396e-06	8.84128e-05
ENSMUSG00000005413	Hmox1	protein_coding	15368	796.993	715.132	705.258	1117.69	1000.04	1243.4	929.752	0.596993	0.133272	4.4795	7.48167e-06	8.85653e-05
ENSMUSG00000046434	Hnrnpa1	protein_coding	15382	3646.76	3903.87	3431.99	4774.46	5424.4	4803.92	4330.9	0.450759	0.100644	4.47876	7.50762e-06	8.88151e-05
ENSMUSG00000046434	Hnrnpa1	protein_coding	545091	3646.76	3903.87	3431.99	4774.46	5424.4	4803.92	4330.9	0.450759	0.100644	4.47876	7.50762e-06	8.88151e-05
ENSMUSG00000034165	Ccnd3	protein_coding	NA	2571.17	3380.63	3776.44	1873.61	1765.55	2451.92	2636.55	-0.676899	0.151144	-4.47849	7.51722e-06	8.88713e-05
ENSMUSG00000024219	Anks1	protein_coding	224650	3436.77	3861.92	3913.59	2876.29	2678.84	2643.82	3235.21	-0.451007	0.100748	-4.4766	7.5842e-06	8.96052e-05
ENSMUSG00000102523	RP23-288J11.1	TEC	NA	5.5443	1.04858	4.67574	33.4972	40.0395	36.4774	20.2138	3.23019	0.721953	4.47423	7.66862e-06	9.05441e-05
ENSMUSG00000039713	Plekhg5	protein_coding	269608	1074.9	982.521	854.881	690.041	519.561	325.125	741.172	-0.919161	0.205582	-4.47103	7.78446e-06	9.18526e-05
ENSMUSG00000085591	Gm13479	lincRNA	NA	288.304	235.931	333.536	166.369	122.979	128.464	212.597	-1.03874	0.232402	-4.46958	7.83725e-06	9.24159e-05
ENSMUSG00000017679	Ttpal	protein_coding	76080	1586.36	1674.58	1390.25	1134.44	1064.86	896.076	1291.1	-0.584568	0.130796	-4.46931	7.84732e-06	9.24751e-05
ENSMUSG00000004880	Lbr	protein_coding	98386	1146.98	1185.95	1115.94	803.932	799.837	561.435	935.678	-0.666561	0.149149	-4.46908	7.85564e-06	9.25136e-05
ENSMUSG00000026104	Stat1	protein_coding	20846	756.104	888.148	628.108	1128.85	1510.06	1103.84	1002.52	0.723265	0.161844	4.46891	7.86204e-06	9.25294e-05
ENSMUSG00000029647	Pan3	protein_coding	72587	7629.65	7233.11	7365.85	5627.52	5896.3	5351.08	6517.25	-0.397187	0.0889109	-4.46724	7.92347e-06	9.31326e-05
ENSMUSG00000059401	Mamld1	protein_coding	333639	277.215	227.542	246.256	141.805	116.305	111.018	186.69	-1.02336	0.229078	-4.46731	7.9208e-06	9.31326e-05
ENSMUSG00000048583	Igf2	protein_coding	NA	311.867	182.453	122.349	91.5589	51.4794	65.025	137.455	-1.57078	0.351652	-4.46686	7.9377e-06	9.324e-05
ENSMUSG00000079484	Phyhd1	protein_coding	227696	1203.81	1689.26	1666.9	1021.66	1005.75	746.994	1222.4	-0.713139	0.159661	-4.46657	7.94818e-06	9.33032e-05
ENSMUSG00000038028	9630033F20Rik	protein_coding	319801	107.421	106.955	74.8118	177.535	204.964	294.991	161.113	1.22347	0.273997	4.46526	7.99701e-06	9.38162e-05
ENSMUSG00000043067	Dpy19l1	protein_coding	NA	1763.09	1688.22	1535.98	2133.77	2562.53	2399.58	2013.86	0.508846	0.113996	4.46372	8.05475e-06	9.4433e-05
ENSMUSG00000051343	Rab11fip5	protein_coding	52055	3540.73	3886.04	4245.57	5299.25	5015.43	6126.62	4685.61	0.493649	0.110632	4.46207	8.11706e-06	9.51027e-05
ENSMUSG00000002103	Acp2	protein_coding	11432	5712.71	6092.26	5574.26	4484.15	4418.65	4217.11	5083.19	-0.405058	0.0907899	-4.46149	8.13923e-06	9.53013e-05
ENSMUSG00000026110	Mgat4a	protein_coding	NA	8820.98	8593.12	8796.63	6689.38	6736.17	6846.65	7747.16	-0.370807	0.0831171	-4.46126	8.14783e-06	9.53411e-05
ENSMUSG00000025959	Klf7	protein_coding	93691	1744.38	1785.73	1385.58	1192.5	988.595	666.11	1293.82	-0.784366	0.175856	-4.46028	8.18522e-06	9.57174e-05
ENSMUSG00000055069	Rab39	protein_coding	270160	1097.08	995.104	1022.43	712.373	742.638	607.428	862.842	-0.591778	0.132696	-4.45964	8.20973e-06	9.59427e-05
ENSMUSG00000006931	Leprel4	protein_coding	66180	87.3227	67.1092	63.1225	177.535	137.278	223.622	125.998	1.29644	0.290828	4.45776	8.28209e-06	9.67266e-05
ENSMUSG00000051615	Rap2a	protein_coding	76108	2328.61	2407.54	2280.98	2926.53	3431.96	3275.04	2775.11	0.457449	0.102635	4.45707	8.30894e-06	9.69783e-05
ENSMUSG00000029414	Kntc1	protein_coding	208628	113.658	70.2549	69.3568	355.07	285.043	111.018	167.4	1.56994	0.352409	4.45487	8.39447e-06	9.79141e-05
ENSMUSG00000033032	Afap1l1	protein_coding	106877	1596.07	1782.59	1486.11	1071.91	1222.16	961.101	1353.32	-0.576301	0.129476	-4.45102	8.54629e-06	9.95803e-05
ENSMUSG00000073489	Ifi204	protein_coding	15951	224.544	256.902	226.773	466.727	1434.75	988.062	599.627	2.02918	0.455895	4.45097	8.5482e-06	9.95803e-05
ENSMUSG00000049760	2410015M20Rik	protein_coding	224904	192.664	196.085	204.174	341.671	343.196	356.844	272.439	0.812207	0.182496	4.45055	8.56495e-06	9.96958e-05
ENSMUSG00000087036	Gm11748	processed_transcript	NA	284.145	261.097	342.108	157.437	165.878	115.776	221.074	-1.0067	0.226209	-4.45031	8.57446e-06	9.96958e-05
ENSMUSG00000102894	RP23-291L24.6	TEC	NA	448.395	316.672	534.593	275.793	170.645	122.12	311.37	-1.18759	0.266849	-4.45042	8.57023e-06	9.96958e-05
ENSMUSG00000019802	Sec63	protein_coding	140740	2324.45	2205.17	2152.4	2833.86	3061.12	3270.28	2641.21	0.455032	0.102282	4.44882	8.63451e-06	0.000100267
ENSMUSG00000022436	Sh3bp1	protein_coding	20401	4944.13	5382.37	5690.38	3991.74	4124.07	3435.22	4594.65	-0.470524	0.105763	-4.44886	8.63271e-06	0.000100267
ENSMUSG00000022436	Sh3bp1	protein_coding	57028	4944.13	5382.37	5690.38	3991.74	4124.07	3435.22	4594.65	-0.470524	0.105763	-4.44886	8.63271e-06	0.000100267
ENSMUSG00000033249	Hsf4	protein_coding	26386	13.8607	17.8259	23.3787	85.976	49.5728	91.9866	47.1001	2.04201	0.459231	4.44658	8.72482e-06	0.000101251
ENSMUSG00000001062	Vps9d1	protein_coding	72325	2757.6	3012.57	3053.26	2297.9	2081.1	2017.36	2536.63	-0.463242	0.104236	-4.44416	8.82348e-06	0.000102279
ENSMUSG00000003420	Fcgrt	protein_coding	14132	2063.87	2859.48	2045.64	1480.57	1483.37	1601.83	1922.46	-0.60963	0.137176	-4.44414	8.82456e-06	0.000102279
ENSMUSG00000002897	Il17ra	protein_coding	16172	5486.78	6392.15	5373.98	4392.59	4246.1	3625.54	4919.52	-0.491277	0.110558	-4.44361	8.84631e-06	0.000102466
ENSMUSG00000083017	Gm12163	processed_pseudogene	NA	9.00949	8.38865	3.89645	25.6812	76.2658	47.5793	28.4701	2.82033	0.635409	4.43861	9.05436e-06	0.00010481
ENSMUSG00000014313	Cox6c	protein_coding	12864	1297.37	1201.67	1309.21	2389.46	2354.71	1463.86	1669.38	0.706695	0.159246	4.43777	9.08965e-06	0.000105151
ENSMUSG00000014313	Cox6c	protein_coding	102640946	1297.37	1201.67	1309.21	2389.46	2354.71	1463.86	1669.38	0.706695	0.159246	4.43777	9.08965e-06	0.000105151
ENSMUSG00000025372	Baiap2	protein_coding	108100	518.392	511.708	430.947	812.864	689.252	805.675	628.14	0.658435	0.148572	4.43177	9.34612e-06	0.00010805
ENSMUSG00000040761	Spen	protein_coding	56381	8064.18	8004.87	7890.31	6202.56	6186.11	6164.69	7085.45	-0.368889	0.083251	-4.43105	9.37766e-06	0.000108346
ENSMUSG00000037815	Ctnna1	protein_coding	12385	2431.18	2519.74	2312.93	2937.7	3583.54	3991.9	2962.83	0.532784	0.120331	4.42765	9.52668e-06	0.000109999
ENSMUSG00000068823	Csde1	protein_coding	229663	5450.74	4950.35	4925.11	6833.42	6509.28	6975.12	5940.67	0.406289	0.0917986	4.42587	9.60554e-06	0.000110839
ENSMUSG00000022272	Myo10	protein_coding	17909	295.234	252.708	310.937	452.212	469.988	532.888	385.661	0.75552	0.170718	4.42556	9.61932e-06	0.000110928
ENSMUSG00000067203	H2-K2	unprocessed_pseudogene	NA	378.398	276.825	308.599	482.359	1069.63	517.028	505.473	1.10362	0.249423	4.42469	9.6581e-06	0.000111305
ENSMUSG00000075010	AW112010	protein_coding	NA	109.5	68.1578	91.1769	207.682	189.711	206.177	145.401	1.15715	0.261562	4.42399	9.68958e-06	0.000111598
ENSMUSG00000011256	Adam19	protein_coding	11492	189.892	175.113	99.7491	70.344	39.0862	49.1652	103.892	-1.55188	0.35087	-4.42296	9.73573e-06	0.000111988
ENSMUSG00000039005	Tlr4	protein_coding	21898	2034.76	2107.65	1848.48	1408	1311.77	1519.36	1705	-0.500331	0.113118	-4.42307	9.73073e-06	0.000111988
ENSMUSG00000026358	Rgs1	protein_coding	50778	4327.33	3467.66	2460.22	5548.25	5342.42	5458.93	4434.13	0.672716	0.152116	4.42238	9.76196e-06	0.00011222
ENSMUSG00000062382	Gm10116	protein_coding	434624	37.424	55.5748	32.7302	137.338	108.679	111.018	80.4607	1.51867	0.343782	4.41755	9.98264e-06	0.000114684
ENSMUSG00000039908	Slc26a11	protein_coding	268512	237.019	379.586	315.612	177.535	145.858	104.674	226.714	-1.11139	0.251668	-4.41611	1.00495e-05	0.00011538
ENSMUSG00000023960	Enpp5	protein_coding	NA	120.589	154.141	183.133	66.9943	46.7128	63.439	105.835	-1.37628	0.311707	-4.4153	1.00868e-05	0.000115663
ENSMUSG00000024670	Cd6	protein_coding	12511	0	0	0	10.0491	22.8797	17.4457	8.39577	6.78744	1.53808	4.41293	1.0198e-05	0.000116865
ENSMUSG00000063146	Clip2	protein_coding	269713	4588.6	4598.03	5020.97	5942.4	6303.37	6884.72	5556.35	0.428702	0.0972218	4.40953	1.03594e-05	0.000118566
ENSMUSG00000031755	Bbs2	protein_coding	67378	280.68	314.574	326.523	428.764	541.487	656.594	424.77	0.816931	0.1853	4.4087	1.03993e-05	0.000118948
ENSMUSG00000068394	Cep152	protein_coding	99100	1962.68	2052.07	2220.98	1301.92	1607.3	1440.07	1764.17	-0.519055	0.117764	-4.40758	1.0453e-05	0.000119488
ENSMUSG00000033949	Trim36	protein_coding	28105	1940.5	1843.41	1827.44	1423.63	1286.99	978.547	1550.08	-0.602292	0.136659	-4.40727	1.04682e-05	0.000119588
ENSMUSG00000017493	Igfbp4	protein_coding	16010	1848.33	2081.43	1534.42	1195.85	1311.77	877.044	1474.81	-0.687328	0.156003	-4.40587	1.05361e-05	0.000120288
ENSMUSG00000015243	Abca1	protein_coding	11303	25742.2	26667.5	26383.6	22072.4	17771.8	17956.4	22765.7	-0.446909	0.101441	-4.4056	1.0549e-05	0.000120349
ENSMUSG00000036943	Rab8b	protein_coding	235442	4485.34	4503.66	4418.57	3094.02	3627.39	3183.05	3885.34	-0.436198	0.0990125	-4.40549	1.05546e-05	0.000120349
ENSMUSG00000051504	Siglech	protein_coding	233274	25506.5	26088.7	25129.8	18315.1	21333.4	17751.8	22354.2	-0.418417	0.0950043	-4.40419	1.06179e-05	0.000120996
ENSMUSG00000049988	Lrrc25	protein_coding	211228	1860.81	1808.8	1670.02	1434.79	947.602	859.599	1430.27	-0.718163	0.163437	-4.39412	1.11223e-05	0.000126664
ENSMUSG00000004698	Hdac9	protein_coding	79221	1090.84	851.448	1344.28	1881.42	1683.57	1649.41	1416.83	0.664672	0.151662	4.38259	1.17275e-05	0.000133473
ENSMUSG00000025871	4833439L19Rik	protein_coding	NA	2090.89	2105.55	2110.32	2754.58	2753.19	3565.27	2563.3	0.523188	0.119391	4.38214	1.17519e-05	0.000133668
ENSMUSG00000090230	Gm16315	antisense	NA	162.171	145.753	222.877	321.573	321.27	386.978	260.103	0.95019	0.217052	4.37771	1.19932e-05	0.000136328
ENSMUSG00000017707	Serinc3	protein_coding	26943	57804.2	58985.8	54518.4	39183.9	41866.1	47336.6	49949.2	-0.416183	0.0950843	-4.37699	1.20328e-05	0.000136692
ENSMUSG00000005533	Igf1r	protein_coding	16001	1909.32	1551.9	1722.23	2376.06	2347.08	2608.93	2085.92	0.498429	0.113881	4.37677	1.20454e-05	0.000136751
ENSMUSG00000014164	Klhl3	protein_coding	100503085	643.139	615.517	671.748	320.456	390.862	461.519	517.207	-0.724259	0.165582	-4.37403	1.21976e-05	0.000138393
ENSMUSG00000008140	Emc10	protein_coding	69683	1292.51	1283.46	1483.77	1806.61	1879	2110.93	1642.72	0.512257	0.117141	4.37299	1.22557e-05	0.000138967
ENSMUSG00000020437	Myo1g	protein_coding	246177	1395.08	1476.4	1218.03	690.041	1050.56	504.34	1055.74	-0.860077	0.196717	-4.37216	1.23022e-05	0.000139408
ENSMUSG00000027646	Src	protein_coding	20779	2409.69	2265.98	2230.33	1578.83	1825.61	1473.37	1963.97	-0.499844	0.114377	-4.37015	1.24161e-05	0.000140611
ENSMUSG00000004285	Atp6v1f	protein_coding	66144	662.544	687.869	779.29	1146.72	955.229	1105.42	889.513	0.589467	0.134899	4.3697	1.24418e-05	0.000140728
ENSMUSG00000038002	Cramp1l	protein_coding	57354	2866.4	2936.03	3287.82	2275.57	2279.39	2012.6	2609.64	-0.467878	0.107073	-4.36972	1.24408e-05	0.000140728
ENSMUSG00000029781	Fkbp9	protein_coding	27055	827.487	835.719	841.633	1213.71	1118.25	2006.26	1140.51	0.789311	0.180691	4.36828	1.25229e-05	0.000141557
ENSMUSG00000086874	Gm13175	antisense	NA	254.345	208.668	314.054	140.688	97.2389	128.464	190.576	-1.09167	0.249925	-4.36798	1.25399e-05	0.000141663
ENSMUSG00000032640	Chsy1	protein_coding	269941	2465.83	2219.85	2186.69	1772	1616.83	1519.36	1963.43	-0.484972	0.111047	-4.36728	1.25801e-05	0.000142029
ENSMUSG00000021831	Ero1l	protein_coding	50527	267.512	270.534	214.305	386.334	417.555	586.811	357.175	0.882309	0.202121	4.36526	1.26972e-05	0.000143263
ENSMUSG00000085795	Zfp703	protein_coding	353310	3048.67	2660.25	2636.34	1774.23	1769.37	2233.05	2353.65	-0.533057	0.122117	-4.36512	1.27052e-05	0.000143264
ENSMUSG00000027715	Ccna2	protein_coding	12428	60.9873	60.8177	49.8746	127.289	172.551	126.878	99.733	1.3194	0.302335	4.36403	1.27691e-05	0.000143896
ENSMUSG00000059791	Nrm	protein_coding	106582	835.803	875.565	895.404	609.648	561.507	369.532	691.243	-0.752485	0.172525	-4.36159	1.29119e-05	0.000145415
ENSMUSG00000054517	Trim65	protein_coding	338364	2186.53	2590	2486.71	1466.06	1701.68	1863.52	2049.08	-0.530476	0.121644	-4.36089	1.29535e-05	0.000145794
ENSMUSG00000035011	Zbtb7a	protein_coding	16969	5531.82	5347.76	5134.74	4139.13	4104.05	3980.8	4706.39	-0.389451	0.0893293	-4.35972	1.30229e-05	0.000146486
ENSMUSG00000102324	RP23-456B9.18	TEC	NA	935.6	766.513	988.919	564.985	632.053	497.996	731.011	-0.664628	0.152475	-4.35894	1.30695e-05	0.00014692
ENSMUSG00000071379	Hpcal1	protein_coding	53602	356.221	483.396	337.433	621.93	625.379	739.064	527.237	0.756753	0.173689	4.35693	1.31898e-05	0.000148181
ENSMUSG00000026365	Cfh	protein_coding	12628	20398.9	18515.8	17762.4	22883	26084.8	31215.2	22810	0.500342	0.114856	4.35627	1.32298e-05	0.000148539
ENSMUSG00000033542	Arhgef5	protein_coding	54324	147.617	144.704	156.637	300.358	224.031	402.838	229.364	1.03852	0.238435	4.35556	1.32724e-05	0.000148926
ENSMUSG00000024213	Nudt3	protein_coding	56409	1913.48	2019.57	1862.5	2457.57	2881.89	2639.06	2295.68	0.461965	0.106075	4.3551	1.33009e-05	0.000149154
ENSMUSG00000088022	Gm22146	misc_RNA	NA	66.5316	157.287	95.0734	27.9143	23.8331	38.0634	68.1172	-1.83914	0.422394	-4.35408	1.33629e-05	0.000149758
ENSMUSG00000047250	Ptgs1	protein_coding	19224	16202.5	16826.6	16149.2	12309.1	11834.5	13496.6	14469.8	-0.386004	0.0887	-4.3518	1.35025e-05	0.00015123
ENSMUSG00000015149	Sirt2	protein_coding	64383	2161.58	2324.7	2334.75	3176.65	2850.43	4217.11	2844.2	0.585428	0.134535	4.35151	1.35206e-05	0.000151247
ENSMUSG00000042541	Shfm1	protein_coding	20422	659.079	695.209	741.884	1113.22	1020.05	957.929	864.563	0.561813	0.129106	4.35158	1.35162e-05	0.000151247
ENSMUSG00000040152	Thbs1	protein_coding	21825	736.699	823.136	435.623	1610.1	1605.39	2623.2	1305.69	1.54884	0.356454	4.34512	1.39203e-05	0.000155623
ENSMUSG00000060090	Rp2h	protein_coding	19889	3756.96	3480.24	3738.25	2658.56	2898.1	2234.64	3127.79	-0.492914	0.113476	-4.34377	1.40057e-05	0.000156482
ENSMUSG00000005465	Il27ra	protein_coding	50931	22.8702	14.6801	13.2479	39.08	87.7056	99.9164	46.2501	2.14338	0.493588	4.34244	1.40907e-05	0.000157336
ENSMUSG00000035042	Ccl5	protein_coding	20304	4.15822	11.5344	7.7929	25.6812	54.3394	71.3689	29.1458	2.71338	0.625032	4.34118	1.41718e-05	0.000157952
ENSMUSG00000036225	Kctd1	protein_coding	106931	24.9493	24.1174	27.2752	88.2092	109.632	60.2671	55.7417	1.76496	0.406545	4.34136	1.41603e-05	0.000157952
ENSMUSG00000041164	Zmiz2	protein_coding	52915	3106.89	3275.77	2990.14	3890.14	4240.38	4573.95	3679.54	0.438496	0.101007	4.34125	1.41673e-05	0.000157952
ENSMUSG00000030811	Fbxl19	protein_coding	233902	1490.03	1445.99	1832.89	1100.94	1143.03	908.764	1320.28	-0.594947	0.137063	-4.34067	1.4205e-05	0.00015813
ENSMUSG00000102989	RP24-302G16.2	TEC	NA	568.984	494.93	858.778	434.346	267.884	242.654	477.929	-1.02294	0.235664	-4.34067	1.42048e-05	0.00015813
ENSMUSG00000097026	Gm26786	lincRNA	NA	1054.8	1137.71	1284.27	731.355	866.57	672.453	957.86	-0.611489	0.140902	-4.3398	1.4261e-05	0.000158656
ENSMUSG00000086418	Gm13362	antisense	NA	0.693037	0	0	22.3314	36.2262	11.1018	11.7254	6.30409	1.45275	4.33942	1.42861e-05	0.00015884
ENSMUSG00000051586	Mical3	protein_coding	194401	1551.02	1293.95	1556.24	971.417	1028.63	583.639	1164.15	-0.764585	0.176214	-4.33895	1.43164e-05	0.00015908
ENSMUSG00000025171	Ubtd1	protein_coding	226122	844.813	714.084	770.718	514.74	538.627	410.768	632.291	-0.666183	0.153608	-4.3369	1.44507e-05	0.000160474
ENSMUSG00000061336	Olfr116	protein_coding	258625	0.693037	0	0	29.0309	5.71993	41.2354	12.7799	6.40348	1.47674	4.33624	1.44943e-05	0.000160861
ENSMUSG00000020108	Ddit4	protein_coding	74747	436.614	1909.47	722.402	128.406	127.745	188.731	585.561	-2.78719	0.643047	-4.33435	1.46191e-05	0.000162148
ENSMUSG00000036052	Dnajb5	protein_coding	NA	1092.23	1177.56	1002.17	714.606	804.604	667.696	909.809	-0.577732	0.133331	-4.33306	1.47053e-05	0.000163005
ENSMUSG00000026656	Fcgr2b	protein_coding	14130	7167.39	8329.93	6102.62	8741.64	11073.8	13487.1	9150.42	0.624503	0.144302	4.32774	1.50645e-05	0.000166886
ENSMUSG00000064289	Tank	protein_coding	21353	765.113	713.035	638.239	1195.85	1067.72	945.241	887.533	0.601929	0.139118	4.32675	1.51328e-05	0.000167541
ENSMUSG00000020798	Spns3	protein_coding	77577	455.326	369.101	466.015	267.977	237.377	133.222	321.503	-1.00583	0.232492	-4.32629	1.5164e-05	0.000167785
ENSMUSG00000022893	Adamts1	protein_coding	11504	2140.1	1003.49	750.456	5330.51	5301.42	5549.33	3345.89	2.05471	0.475013	4.32558	1.52132e-05	0.000168228
ENSMUSG00000041720	Pi4ka	protein_coding	NA	2452.66	2508.21	2394.76	3077.27	3304.21	3517.69	2875.8	0.428004	0.0989828	4.32402	1.53208e-05	0.000169315
ENSMUSG00000063810	Alms1	protein_coding	236266	379.784	296.748	430.947	738.054	551.974	616.944	502.409	0.780741	0.180568	4.32382	1.53354e-05	0.000169374
ENSMUSG00000096145	Vkorc1	protein_coding	27973	252.266	289.408	246.256	508.04	586.293	348.915	371.863	0.880511	0.203705	4.32249	1.5428e-05	0.000170192
ENSMUSG00000021234	Fam161b	protein_coding	NA	70.6898	97.5181	98.9698	20.0983	29.553	30.1335	57.8271	-1.74632	0.404055	-4.32199	1.54627e-05	0.000170472
ENSMUSG00000022216	Psme1	protein_coding	19186	2632.16	2597.34	2394.76	3460.26	3732.26	3189.4	3001.03	0.446363	0.10332	4.32019	1.55897e-05	0.000171768
ENSMUSG00000068206	Pick1	protein_coding	18693	402.655	396.364	448.092	551.586	758.845	731.135	548.113	0.709981	0.164419	4.31812	1.57361e-05	0.000173277
ENSMUSG00000068206	Pick1	protein_coding	102632642	402.655	396.364	448.092	551.586	758.845	731.135	548.113	0.709981	0.164419	4.31812	1.57361e-05	0.000173277
ENSMUSG00000039621	Prex1	protein_coding	277360	28793.6	31082	29440.8	24225.1	22608	22577.9	26454.6	-0.363682	0.0843268	-4.31277	1.6122e-05	0.000177419
ENSMUSG00000085882	2610507I01Rik	processed_transcript	NA	20.0981	38.7975	35.0681	151.854	43.8528	185.559	79.2049	2.02119	0.468705	4.3123	1.61568e-05	0.000177696
ENSMUSG00000025150	Cbr2	protein_coding	12409	396.417	358.615	376.397	264.628	128.699	139.566	277.387	-1.0839	0.251471	-4.31024	1.63075e-05	0.000179246
ENSMUSG00000036667	Fam115a	protein_coding	NA	332.658	299.894	349.122	446.629	592.966	621.702	440.495	0.755698	0.175502	4.30592	1.66293e-05	0.000182673
ENSMUSG00000048878	Hexim1	protein_coding	192231	1556.56	1652.56	1589.75	1243.86	1016.24	1105.42	1360.73	-0.511899	0.118945	-4.30368	1.67984e-05	0.00018442
ENSMUSG00000030120	Mlf2	protein_coding	NA	1964.76	2212.51	2230.33	2763.52	2858.06	3355.92	2564.18	0.48582	0.112955	4.30101	1.70024e-05	0.000186547
ENSMUSG00000056121	Fez2	protein_coding	225020	3361.23	3575.66	3371.21	2706.57	2567.3	2440.82	3003.8	-0.417203	0.0970242	-4.29999	1.70808e-05	0.000187183
ENSMUSG00000062585	Cnr2	protein_coding	NA	540.569	719.327	561.868	928.988	874.196	1054.67	779.937	0.650469	0.151272	4.30001	1.70794e-05	0.000187183
ENSMUSG00000024598	Fbn2	protein_coding	14119	2.77215	2.09716	17.1444	18.9817	105.819	72.9549	36.6282	3.14962	0.732682	4.29875	1.71763e-05	0.000188117
ENSMUSG00000024598	Fbn2	protein_coding	102642295	2.77215	2.09716	17.1444	18.9817	105.819	72.9549	36.6282	3.14962	0.732682	4.29875	1.71763e-05	0.000188117
ENSMUSG00000018909	Arrb1	protein_coding	109689	6120.21	6633.32	6269.39	4776.69	4902.94	4943.48	5607.67	-0.379376	0.0882827	-4.29729	1.729e-05	0.000189249
ENSMUSG00000015755	Tab2	protein_coding	68652	6944.23	7200.61	6734.63	5041.32	5407.24	5530.3	6143.05	-0.386042	0.0898408	-4.29696	1.73156e-05	0.000189416
ENSMUSG00000035735	Dagla	protein_coding	269060	2264.15	2363.5	2423.59	1844.58	1574.89	1704.92	2029.27	-0.460786	0.107245	-4.29656	1.73473e-05	0.000189649
ENSMUSG00000031494	Cd209a	protein_coding	170786	432.455	293.603	245.476	190.934	119.165	137.98	236.602	-1.11826	0.26029	-4.2962	1.7375e-05	0.000189838
ENSMUSG00000034177	Rnf43	protein_coding	207742	8.31645	3.14574	0	31.264	25.7397	76.1268	24.0988	3.49331	0.81317	4.29592	1.73974e-05	0.00018997
ENSMUSG00000072825	Cep170b	protein_coding	217882	54.0569	90.178	68.5775	126.173	163.971	279.132	130.348	1.41924	0.33067	4.29202	1.77054e-05	0.000193218
ENSMUSG00000031770	Herpud1	protein_coding	64209	3212.92	3632.29	3265.23	2380.53	2300.37	2688.23	2913.26	-0.45712	0.106537	-4.29071	1.78099e-05	0.000194242
ENSMUSG00000038679	Trps1	protein_coding	83925	424.832	407.898	338.212	592.9	578.667	799.331	523.64	0.747361	0.17421	4.29	1.78672e-05	0.000194752
ENSMUSG00000040687	Madd	protein_coding	228355	4901.85	5130.71	5215.79	3908	3995.37	3260.76	4402.08	-0.448582	0.104569	-4.28981	1.78823e-05	0.0001948
ENSMUSG00000031824	6430548M08Rik	protein_coding	234797	705.512	805.31	574.337	958.019	1108.71	1222.79	895.78	0.658048	0.153644	4.28292	1.84452e-05	0.000200813
ENSMUSG00000032589	Bsn	protein_coding	12217	1372.21	1399.86	1401.16	1037.3	1000.99	948.413	1193.32	-0.481348	0.112427	-4.28142	1.85706e-05	0.000202058
ENSMUSG00000020097	Sgpl1	protein_coding	NA	5919.93	6127.91	5953.78	7868.48	7419.71	9948.82	7206.44	0.486832	0.113794	4.27817	1.88437e-05	0.000204907
ENSMUSG00000021147	Wdr37	protein_coding	NA	2220.49	1941.97	2083.04	1512.95	1582.51	1224.37	1760.89	-0.52982	0.123987	-4.27318	1.92703e-05	0.000209422
ENSMUSG00000018286	Psmb6	protein_coding	19175	844.12	848.302	819.813	1297.46	1044.84	1489.23	1057.29	0.606267	0.141913	4.27209	1.9365e-05	0.000210325
ENSMUSG00000039683	Sdk1	protein_coding	330222	1389.54	1266.69	1194.65	1512.95	2347.08	2153.75	1644.11	0.642746	0.150464	4.27177	1.93925e-05	0.000210499
ENSMUSG00000031129	Slc9a9	protein_coding	331004	5718.94	5219.84	5884.42	3690.27	4030.65	4567.61	4851.95	-0.454157	0.106487	-4.26491	1.9998e-05	0.000216944
ENSMUSG00000062203	Gspt1	protein_coding	14852	3987.74	5182.09	5112.14	3473.65	3528.25	2853.17	4022.84	-0.533975	0.125308	-4.26129	2.03246e-05	0.000220356
ENSMUSG00000084960	B430010I23Rik	processed_transcript	NA	1233.61	989.861	1359.86	837.429	702.598	390.15	918.918	-0.888604	0.208646	-4.2589	2.05435e-05	0.000222597
ENSMUSG00000083307	AA414768	processed_pseudogene	NA	31.1867	15.7287	38.1852	69.2275	97.2389	134.808	64.3958	1.80224	0.42321	4.25851	2.05794e-05	0.000222855
ENSMUSG00000041491	Cep78	protein_coding	208518	179.497	204.473	204.174	283.609	422.322	375.876	278.325	0.881094	0.206914	4.25825	2.06032e-05	0.00022298
ENSMUSG00000025132	Arhgdia	protein_coding	NA	7841.02	8227.17	7838.88	10136.2	10128.1	13761.5	9655.49	0.508769	0.119495	4.25764	2.06597e-05	0.00022346
ENSMUSG00000024197	Plin3	protein_coding	66905	234.94	320.866	327.302	491.292	477.614	532.888	397.484	0.767367	0.180255	4.25712	2.07075e-05	0.000223844
ENSMUSG00000040033	Stat2	protein_coding	20847	1189.25	1373.64	1175.95	1545.34	2174.53	1888.9	1557.93	0.586391	0.137759	4.25663	2.07534e-05	0.00022415
ENSMUSG00000058291	Zfp68	protein_coding	24135	1328.55	1406.15	1440.91	942.387	1077.25	824.707	1169.99	-0.550318	0.129293	-4.25635	2.07793e-05	0.000224223
ENSMUSG00000030787	Lyve1	protein_coding	114332	273.057	369.101	346.784	213.265	79.1257	126.878	234.702	-1.23853	0.291096	-4.25473	2.09305e-05	0.000225721
ENSMUSG00000058603	Rpl28-ps1	processed_pseudogene	NA	80.3923	50.3319	89.6184	145.154	171.598	223.622	126.786	1.28046	0.301128	4.25222	2.11663e-05	0.00022813
ENSMUSG00000021108	Prkch	protein_coding	18755	1573.89	1431.31	1684.05	2291.21	2101.12	2103	1864.1	0.46945	0.110418	4.25157	2.12274e-05	0.000228653
ENSMUSG00000041453	Rpl21	protein_coding	432725	1279.35	1279.27	1426.88	6788.76	3202.21	3103.75	2846.7	1.71622	0.403741	4.2508	2.1301e-05	0.000229311
ENSMUSG00000041453	Rpl21	protein_coding	433319	1279.35	1279.27	1426.88	6788.76	3202.21	3103.75	2846.7	1.71622	0.403741	4.2508	2.1301e-05	0.000229311
ENSMUSG00000041453	Rpl21	protein_coding	665251	1279.35	1279.27	1426.88	6788.76	3202.21	3103.75	2846.7	1.71622	0.403741	4.2508	2.1301e-05	0.000229311
ENSMUSG00000041453	Rpl21	protein_coding	100043348	1279.35	1279.27	1426.88	6788.76	3202.21	3103.75	2846.7	1.71622	0.403741	4.2508	2.1301e-05	0.000229311
ENSMUSG00000041453	Rpl21	protein_coding	102640240	1279.35	1279.27	1426.88	6788.76	3202.21	3103.75	2846.7	1.71622	0.403741	4.2508	2.1301e-05	0.000229311
ENSMUSG00000041453	Rpl21	protein_coding	102641365	1279.35	1279.27	1426.88	6788.76	3202.21	3103.75	2846.7	1.71622	0.403741	4.2508	2.1301e-05	0.000229311
ENSMUSG00000041453	Rpl21	protein_coding	102643293	1279.35	1279.27	1426.88	6788.76	3202.21	3103.75	2846.7	1.71622	0.403741	4.2508	2.1301e-05	0.000229311
ENSMUSG00000031865	Dctn1	protein_coding	13191	3887.94	4442.84	4124.78	5391.93	5400.57	5639.73	4814.63	0.399958	0.0940933	4.25066	2.13144e-05	0.000229321
ENSMUSG00000032437	Stt3b	protein_coding	68292	2364.64	2166.37	2128.24	2786.96	3019.17	3596.99	2677.06	0.496345	0.116774	4.25047	2.13322e-05	0.000229378
ENSMUSG00000086841	2410006H16Rik	processed_transcript	NA	578.686	726.667	499.525	1095.36	884.683	915.108	783.338	0.684506	0.161076	4.24958	2.14168e-05	0.000230152
ENSMUSG00000042826	Fgf11	protein_coding	14166	466.414	401.607	309.378	170.835	110.585	260.1	286.487	-1.1342	0.266951	-4.24871	2.15006e-05	0.000230917
ENSMUSG00000004945	Tmem242	protein_coding	70544	164.943	174.064	152.741	401.966	239.284	321.953	242.492	0.969333	0.228273	4.24638	2.17249e-05	0.000233189
ENSMUSG00000034987	Hrh2	protein_coding	15466	372.854	382.732	280.544	177.535	196.384	193.489	267.256	-0.867966	0.204441	-4.24555	2.1806e-05	0.000233923
ENSMUSG00000040613	Apobec1	protein_coding	NA	1782.49	1839.21	1439.35	2660.79	2236.49	2394.82	2058.86	0.527276	0.124306	4.24178	2.21757e-05	0.000237749
ENSMUSG00000024079	Eif2ak2	protein_coding	19106	1384	1228.94	1080.88	1610.1	2001.02	1815.94	1520.14	0.555045	0.130984	4.2375	2.26024e-05	0.000242182
ENSMUSG00000044408	Sptssa	protein_coding	104725	361.072	359.663	340.55	587.317	577.713	502.754	454.845	0.654846	0.154754	4.23153	2.32111e-05	0.000248558
ENSMUSG00000103885	RP23-446D4.12	TEC	NA	246.028	157.287	358.473	140.688	71.4992	82.4707	176.074	-1.37137	0.324193	-4.23011	2.33573e-05	0.000249977
ENSMUSG00000030711	Sult1a1	protein_coding	20887	1198.95	2291.15	1469.74	865.343	877.056	1099.08	1300.22	-0.803875	0.190072	-4.22933	2.34391e-05	0.000250564
ENSMUSG00000038807	Rap1gap2	protein_coding	380711	1445.68	1564.48	1336.48	1058.51	1045.79	802.503	1208.91	-0.576593	0.136332	-4.22932	2.34395e-05	0.000250564
ENSMUSG00000008855	Hdac5	protein_coding	15184	3711.22	3870.31	4290.77	5131.76	5254.71	5335.22	4599	0.405038	0.0957754	4.22904	2.34688e-05	0.000250732
ENSMUSG00000061143	Maml3	protein_coding	433586	5371.04	5613.06	7049.46	4564.55	4173.64	4091.82	5143.93	-0.491047	0.116126	-4.22858	2.35171e-05	0.000251101
ENSMUSG00000035697	Hmha1	protein_coding	70719	24252.8	28371.5	27670.3	20954.7	20771.9	19388.5	23568.3	-0.393604	0.0931196	-4.22687	2.36968e-05	0.000252872
ENSMUSG00000038615	Nfe2l1	protein_coding	18023	2417.31	2495.62	2403.33	3261.51	3031.56	3570.03	2863.23	0.430086	0.101813	4.22426	2.39726e-05	0.000255666
ENSMUSG00000015575	Atp6v0e	protein_coding	11974	880.157	1000.35	877.481	1479.46	1294.61	1221.2	1125.54	0.536942	0.127117	4.22399	2.40015e-05	0.000255825
ENSMUSG00000025417	Pip4k2c	protein_coding	117150	1110.94	1156.59	1062.17	1466.06	1499.58	1814.36	1351.61	0.520012	0.123117	4.22373	2.40287e-05	0.000255966
ENSMUSG00000085201	Nr6a1os	antisense	NA	220.386	218.105	221.318	115.007	122.025	88.8146	164.276	-1.00794	0.238699	-4.22266	2.41441e-05	0.000257045
ENSMUSG00000022237	Ankrd33b	protein_coding	67434	50.5917	78.6436	19.4823	141.805	132.512	203.005	104.34	1.69055	0.400759	4.21837	2.46076e-05	0.000261828
ENSMUSG00000031633	Slc25a4	protein_coding	11739	1510.13	1611.67	1627.16	2271.11	2063.94	2110.93	1865.82	0.441175	0.104649	4.21576	2.48936e-05	0.000264717
ENSMUSG00000031155	Pim2	protein_coding	18715	173.952	214.959	250.931	97.1417	102.005	107.846	157.806	-1.06084	0.2517	-4.21472	2.50091e-05	0.00026579
ENSMUSG00000002250	Ppard	protein_coding	19015	2101.98	2143.3	2039.4	2736.72	2695.04	2951.5	2444.66	0.415079	0.0984942	4.21425	2.50609e-05	0.000266186
ENSMUSG00000078676	Casc3	protein_coding	192160	2598.2	3028.3	2764.92	1835.64	2083.01	2153.75	2410.64	-0.466741	0.11081	-4.21208	2.53033e-05	0.000268605
ENSMUSG00000021115	Vrk1	protein_coding	22367	1693.09	1365.25	1547.67	1141.14	1077.25	916.694	1290.18	-0.55379	0.131499	-4.21135	2.53849e-05	0.000269315
ENSMUSG00000044788	Fads6	protein_coding	328035	359.686	399.509	385.749	245.646	150.625	223.622	294.14	-0.890209	0.211462	-4.20978	2.55614e-05	0.000271031
ENSMUSG00000044636	Csrnp2	protein_coding	207785	402.655	497.027	455.885	252.345	279.323	283.89	361.854	-0.732323	0.174055	-4.20743	2.58293e-05	0.000273554
ENSMUSG00000083773	Gm13394	processed_pseudogene	NA	426.218	498.076	381.073	1096.47	1313.68	3248.08	1160.6	2.1156	0.50282	4.20746	2.5826e-05	0.000273554
ENSMUSG00000027893	Ahcyl1	protein_coding	NA	1880.21	1954.56	2037.84	2391.7	2755.1	3200.5	2369.98	0.506193	0.120327	4.20681	2.59004e-05	0.000274148
ENSMUSG00000025980	Hspd1	protein_coding	15510	1014.61	1146.1	1001.39	1374.5	1475.74	1884.14	1316.08	0.580938	0.138115	4.20618	2.59722e-05	0.00027475
ENSMUSG00000025980	Hspd1	protein_coding	102641967	1014.61	1146.1	1001.39	1374.5	1475.74	1884.14	1316.08	0.580938	0.138115	4.20618	2.59722e-05	0.00027475
ENSMUSG00000031987	Egln1	protein_coding	112405	1286.28	1425.02	1313.1	1765.3	1871.37	1866.69	1587.96	0.45226	0.107585	4.20373	2.62547e-05	0.000277418
ENSMUSG00000062031	Athl1	protein_coding	212974	144.845	184.55	124.686	256.812	274.557	361.602	224.509	0.975867	0.232141	4.20376	2.62514e-05	0.000277418
ENSMUSG00000022220	Adcy4	protein_coding	NA	39.5031	36.7003	34.2888	92.6755	91.5189	123.706	69.7321	1.47111	0.35004	4.2027	2.63751e-05	0.000278529
ENSMUSG00000061232	H2-K1	protein_coding	14972	5793.79	7084.21	4948.49	10287	13422.8	19080.9	10102.9	1.26325	0.300627	4.20206	2.64503e-05	0.000279162
ENSMUSG00000034342	Cbl	protein_coding	12402	7074.53	6370.13	6370.7	5135.11	5195.61	4640.56	5797.77	-0.404029	0.0961546	-4.20187	2.64724e-05	0.000279234
ENSMUSG00000000290	Itgb2	protein_coding	16414	13185	14379.2	13354.7	17140.5	17018.7	19065	15690.5	0.379227	0.0903222	4.19861	2.68559e-05	0.000283116
ENSMUSG00000038005	2700029M09Rik	protein_coding	NA	391.566	407.898	395.879	547.12	672.092	642.32	509.479	0.639531	0.152326	4.19842	2.68781e-05	0.000283187
ENSMUSG00000029438	Bcl7a	protein_coding	77045	725.61	780.144	934.369	1134.44	1204.05	1271.95	1008.43	0.564354	0.134545	4.19452	2.73445e-05	0.000287935
ENSMUSG00000050675	Gp1ba	protein_coding	14723	308.402	264.242	279.765	176.418	135.372	145.91	218.352	-0.898598	0.214243	-4.1943	2.73719e-05	0.000288059
ENSMUSG00000008398	Elk3	protein_coding	13713	3360.54	2917.15	3057.16	4106.75	3938.17	4876.87	3709.44	0.467757	0.111547	4.19336	2.74848e-05	0.00028908
ENSMUSG00000032536	Trak1	protein_coding	67095	2519.19	2089.82	2263.84	3033.73	2994.39	3619.2	2753.36	0.487454	0.116279	4.19212	2.76363e-05	0.000290506
ENSMUSG00000051853	Arf3	protein_coding	11842	2391.67	2336.24	2328.52	2849.49	3288.01	4212.35	2901.05	0.551306	0.131564	4.19039	2.78476e-05	0.00029256
ENSMUSG00000038886	Man2a2	protein_coding	140481	5634.39	5696.94	5527.5	6942.84	7168.98	7780.79	6458.58	0.376608	0.0898786	4.19019	2.78724e-05	0.000292652
ENSMUSG00000025192	Entpd7	protein_coding	93685	824.714	888.148	798.772	1125.5	1150.66	1505.09	1048.81	0.588133	0.140393	4.1892	2.79938e-05	0.000293758
ENSMUSG00000001300	Efnb2	protein_coding	13642	213.456	303.04	244.697	73.6937	113.445	155.426	183.96	-1.16128	0.277435	-4.18578	2.84187e-05	0.000298046
ENSMUSG00000021130	Galnt16	protein_coding	108760	176.031	253.757	223.656	125.056	94.3789	80.8847	158.961	-1.11212	0.265756	-4.18474	2.85494e-05	0.000299246
ENSMUSG00000029231	Pdgfra	protein_coding	NA	40.1962	36.7003	45.1988	7.816	5.71993	4.75793	23.3982	-2.72411	0.651367	-4.18214	2.88779e-05	0.000302515
ENSMUSG00000091549	Gm6548	processed_pseudogene	NA	228.009	197.133	201.836	312.64	349.869	521.786	301.879	0.90993	0.217648	4.18074	2.90561e-05	0.000304208
ENSMUSG00000044627	Swi5	protein_coding	72931	731.847	730.861	761.366	987.049	1038.17	1302.09	925.23	0.578152	0.138294	4.1806	2.90745e-05	0.000304226
ENSMUSG00000052336	Cx3cr1	protein_coding	13051	110526	124188	113246	86111.1	81326	96505	101984	-0.398732	0.0954135	-4.17899	2.9281e-05	0.000306212
ENSMUSG00000023328	Ache	protein_coding	11423	668.088	680.529	804.227	1102.06	1041.98	1007.09	883.996	0.549864	0.131627	4.17744	2.94812e-05	0.00030813
ENSMUSG00000017830	Dhx58	protein_coding	80861	444.237	439.356	343.667	561.636	756.938	691.485	539.553	0.712705	0.17077	4.17347	2.99999e-05	0.000313372
ENSMUSG00000028998	Tomm7	protein_coding	66169	558.588	581.963	624.211	1431.45	1146.85	645.492	831.424	0.872127	0.209036	4.17214	3.01757e-05	0.000315029
ENSMUSG00000028998	Tomm7	protein_coding	102640172	558.588	581.963	624.211	1431.45	1146.85	645.492	831.424	0.872127	0.209036	4.17214	3.01757e-05	0.000315029
ENSMUSG00000048234	Rnf149	protein_coding	67702	1468.55	1578.11	1469.74	2190.71	1981	1974.54	1777.11	0.445438	0.106817	4.17009	3.0448e-05	0.00031769
ENSMUSG00000024457	Trim26	protein_coding	22670	3174.8	3127.92	3163.92	2170.62	2532.98	2366.27	2756.08	-0.420941	0.100985	-4.16836	3.06803e-05	0.000319931
ENSMUSG00000082509	Gm15673	processed_pseudogene	NA	264.74	182.453	374.839	126.173	138.232	109.432	199.311	-1.1348	0.272332	-4.16697	3.08682e-05	0.000321707
ENSMUSG00000079298	Klrb1b	protein_coding	80782	11.0886	20.9716	7.01361	133.989	86.7523	15.8598	45.9458	2.62789	0.630744	4.16633	3.09548e-05	0.000322427
ENSMUSG00000025393	Atp5b	protein_coding	11947	3749.33	4013.97	3979.06	4812.42	5158.43	5511.26	4537.41	0.398629	0.0956902	4.16583	3.1022e-05	0.000322943
ENSMUSG00000022899	Slc15a2	protein_coding	57738	498.294	646.975	566.544	787.183	1143.99	842.153	747.522	0.700086	0.168089	4.16498	3.11385e-05	0.000323971
ENSMUSG00000020612	Prkar1a	protein_coding	NA	5341.24	5323.65	5415.29	6612.34	6829.6	7983.8	6250.99	0.413453	0.0992813	4.16446	3.1209e-05	0.00032452
ENSMUSG00000038179	Slamf7	protein_coding	75345	63.7594	84.9351	78.7083	119.473	164.925	328.297	140.016	1.42419	0.342078	4.16335	3.13614e-05	0.00032592
ENSMUSG00000058812	0610039K10Rik	antisense	NA	417.902	461.376	412.244	275.793	270.744	182.387	336.741	-0.815411	0.195866	-4.1631	3.13953e-05	0.000326087
ENSMUSG00000027750	Postn	protein_coding	50706	209.99	190.842	278.207	467.844	929.489	1579.63	609.334	2.13113	0.51195	4.16277	3.14407e-05	0.000326374
ENSMUSG00000004105	Angptl2	protein_coding	26360	720.759	530.582	688.113	477.893	277.417	191.903	481.111	-1.02954	0.247343	-4.1624	3.14924e-05	0.000326725
ENSMUSG00000030917	Tmem159	protein_coding	NA	334.737	406.85	355.356	586.2	518.607	651.836	475.598	0.678803	0.163123	4.16131	3.16427e-05	0.000328098
ENSMUSG00000103144	Pcdhga1	protein_coding	93709	418.595	527.436	431.727	321.573	222.124	237.896	359.892	-0.815054	0.196131	-4.15566	3.24343e-05	0.000336116
ENSMUSG00000001918	Slc1a5	protein_coding	20514	79.0063	114.295	112.997	188.701	242.144	206.177	157.22	1.06326	0.255893	4.15509	3.2516e-05	0.000336772
ENSMUSG00000027490	E2f1	protein_coding	13555	54.75	70.2549	58.4468	155.203	195.431	103.088	106.196	1.32024	0.317797	4.15434	3.26225e-05	0.000337684
ENSMUSG00000029561	Oasl2	protein_coding	NA	255.731	262.145	104.425	538.188	1057.23	984.891	533.769	2.05243	0.494252	4.15259	3.28736e-05	0.00034009
ENSMUSG00000055675	Kbtbd11	protein_coding	74901	103.263	152.044	98.1906	161.903	315.55	336.227	194.529	1.20606	0.290513	4.15147	3.30352e-05	0.000341569
ENSMUSG00000022639	5330426P16Rik	lincRNA	NA	278.601	326.109	363.928	454.445	540.534	647.078	435.116	0.759218	0.182959	4.14967	3.32959e-05	0.00034401
ENSMUSG00000023019	Gpd1	protein_coding	14555	356.221	443.55	285.999	132.872	225.937	185.559	271.69	-0.992037	0.239069	-4.14958	3.33088e-05	0.00034401
ENSMUSG00000016495	Plgrkt	protein_coding	NA	1847.64	1969.24	2070.57	2415.14	2775.12	2895.99	2328.95	0.457396	0.110318	4.14618	3.38075e-05	0.00034857
ENSMUSG00000028358	Zfp618	protein_coding	72701	6.23734	9.43723	7.7929	40.1966	31.4596	60.2671	25.8985	2.49483	0.601707	4.14626	3.37945e-05	0.00034857
ENSMUSG00000042524	Sun2	protein_coding	223697	8793.26	8768.24	8445.17	10615.2	10983.2	12592.6	10033	0.3944	0.0951187	4.1464	3.37743e-05	0.00034857
ENSMUSG00000044456	Rin3	protein_coding	217835	6285.16	6355.45	5815.84	4564.55	4725.62	4916.52	5443.86	-0.377767	0.0911383	-4.14499	3.39831e-05	0.000350183
ENSMUSG00000030653	Pde2a	protein_coding	207728	3314.8	4197.47	3898.01	2460.92	2290.83	3097.41	3209.91	-0.540893	0.130501	-4.14475	3.40187e-05	0.000350352
ENSMUSG00000030161	Gabarapl1	protein_coding	57436	480.968	482.347	611.743	856.411	692.112	1027.71	691.882	0.705912	0.170356	4.14374	3.4168e-05	0.000351692
ENSMUSG00000055302	Mrfap1	protein_coding	67568	4316.93	4694.5	4477.02	5743.65	6328.15	5615.94	5196.03	0.391711	0.0945501	4.1429	3.42942e-05	0.000352793
ENSMUSG00000029413	Naaa	protein_coding	67111	921.047	1074.8	918.783	1141.14	1682.61	1752.5	1248.48	0.650845	0.157213	4.13988	3.47485e-05	0.000357266
ENSMUSG00000093722	Gm20612	processed_pseudogene	NA	232.861	227.542	261.841	131.755	135.372	77.7128	177.847	-1.05263	0.254283	-4.13958	3.47936e-05	0.000357529
ENSMUSG00000058173	Smco4	protein_coding	170748	35.3449	34.6032	36.6266	73.6937	107.725	122.12	68.3523	1.50474	0.363518	4.13939	3.48235e-05	0.000357635
ENSMUSG00000038539	Atf5	protein_coding	107503	74.848	89.1294	58.4468	151.854	147.765	212.521	122.427	1.2021	0.290558	4.13719	3.51579e-05	0.000360866
ENSMUSG00000058905	Gm10051	processed_pseudogene	NA	4.15822	7.34007	1.55858	44.6629	19.0664	45.9933	20.4632	3.1044	0.750617	4.13579	3.53729e-05	0.000362869
ENSMUSG00000021140	Pcnx	protein_coding	54604	2192.08	2202.02	2042.52	2752.35	2792.28	3046.66	2504.65	0.415954	0.10058	4.13556	3.54094e-05	0.000362938
ENSMUSG00000030124	Lag3	protein_coding	16768	5472.22	6178.24	4709.25	10399.7	11689.6	20043.6	9748.78	1.36474	0.330007	4.13549	3.54192e-05	0.000362938
ENSMUSG00000045903	Npas4	protein_coding	225872	2.07911	2.09716	5.45503	16.7486	71.4992	19.0317	19.4851	3.47764	0.841462	4.13285	3.58293e-05	0.000366934
ENSMUSG00000003955	Fam162a	protein_coding	70186	209.99	222.299	183.912	356.186	346.056	345.743	277.364	0.76813	0.185915	4.13161	3.60229e-05	0.00036871
ENSMUSG00000024843	Chka	protein_coding	12660	1769.32	2243.96	2106.42	1559.85	1372.78	1357.59	1734.99	-0.511075	0.123811	-4.12786	3.66158e-05	0.00037457
ENSMUSG00000006494	Pdk1	protein_coding	228026	2455.43	2813.34	1881.99	3547.35	3275.62	3684.22	2942.99	0.555547	0.134628	4.12653	3.68281e-05	0.000376531
ENSMUSG00000074344	Adora3	protein_coding	11542	275.136	285.214	268.076	170.835	151.578	114.19	210.838	-0.914666	0.221715	-4.12542	3.70062e-05	0.000378141
ENSMUSG00000022360	Atad2	protein_coding	70472	492.057	572.525	513.552	746.987	904.703	742.236	662.01	0.604991	0.146703	4.12392	3.72486e-05	0.000380406
ENSMUSG00000020038	Cry1	protein_coding	12952	416.515	406.85	445.754	235.597	224.031	298.163	337.818	-0.751997	0.182451	-4.12164	3.76189e-05	0.000383973
ENSMUSG00000024696	Lpxn	protein_coding	107321	2019.51	1979.72	2164.09	1651.41	1424.26	1214.86	1742.31	-0.520754	0.126391	-4.12018	3.78572e-05	0.000386052
ENSMUSG00000025225	Nfkb2	protein_coding	NA	1139.35	1120.93	1135.43	1587.77	1424.26	1769.95	1362.95	0.49174	0.11935	4.12014	3.78648e-05	0.000386052
ENSMUSG00000066456	Hmgn3	protein_coding	94353	94.2531	128.975	52.2124	202.099	227.844	217.279	153.777	1.2409	0.301409	4.117	3.83833e-05	0.000391121
ENSMUSG00000035513	Ntng2	protein_coding	171171	112.272	128.975	90.3977	192.05	267.884	215.693	167.879	1.03302	0.250925	4.11686	3.84075e-05	0.000391149
ENSMUSG00000052331	Ankrd44	protein_coding	329154	6954.63	6784.32	6910.74	5302.6	5641.76	5035.47	6104.92	-0.369384	0.0897927	-4.11374	3.89296e-05	0.000396246
ENSMUSG00000062629	Olfr114	protein_coding	258284	12.4747	4.19432	4.67574	68.1109	17.1598	68.1969	29.1354	2.80744	0.68315	4.10955	3.96439e-05	0.000403292
ENSMUSG00000028420	Tmem38b	protein_coding	52076	163.557	158.336	142.61	230.014	305.063	336.227	222.634	0.904494	0.220167	4.10822	3.98719e-05	0.000405387
ENSMUSG00000001542	Ell2	protein_coding	192657	289.69	181.405	225.215	480.126	399.442	380.634	326.085	0.851924	0.207393	4.10778	3.99475e-05	0.00040593
ENSMUSG00000084883	Ccdc85c	protein_coding	668158	492.75	417.335	511.994	305.941	304.11	252.17	380.716	-0.718919	0.175108	-4.10557	4.03314e-05	0.000409603
ENSMUSG00000026288	Inpp5d	protein_coding	16331	40020.8	40628.3	41234.6	32605	30432	33332.4	36375.5	-0.338935	0.0825661	-4.10501	4.04289e-05	0.000410365
ENSMUSG00000018169	Mfng	protein_coding	17305	2120.69	2540.71	2344.88	1794.33	1612.07	1690.65	2017.22	-0.458446	0.111728	-4.10322	4.07435e-05	0.00041333
ENSMUSG00000102733	RP24-81A5.3	TEC	NA	283.452	282.068	333.536	177.535	177.318	131.636	230.924	-0.878223	0.214251	-4.09905	4.14855e-05	0.000420623
ENSMUSG00000025104	Hdgfrp3	protein_coding	29877	275.829	310.38	231.449	137.338	167.785	103.088	204.312	-0.988966	0.241448	-4.09598	4.20392e-05	0.000426002
ENSMUSG00000073409	H2-Q6	protein_coding	15019	191.278	241.174	89.6184	470.077	858.943	1335.39	531.08	2.35204	0.574582	4.09348	4.24938e-05	0.000430371
ENSMUSG00000022376	Adcy8	protein_coding	11514	406.12	379.586	462.119	146.271	305.063	141.152	306.719	-1.06454	0.260136	-4.09226	4.27186e-05	0.000432407
ENSMUSG00000021610	Clptm1l	protein_coding	218335	2320.98	2336.24	2331.64	2923.18	3030.61	3249.66	2698.72	0.396472	0.0969298	4.0903	4.30819e-05	0.000435844
ENSMUSG00000028161	Ppp3ca	protein_coding	19055	4037.64	3875.56	3874.63	3168.83	3011.54	2677.13	3440.89	-0.411404	0.100612	-4.08902	4.33198e-05	0.000438008
ENSMUSG00000027331	Knstrn	protein_coding	51944	59.6012	67.1092	45.9781	106.074	199.244	133.222	101.872	1.35303	0.330934	4.08853	4.34124e-05	0.000438703
ENSMUSG00000104153	RP23-56A7.4	TEC	NA	44.3544	39.8461	60.0053	3.34972	14.2998	1.58598	27.2402	-2.81947	0.690485	-4.08332	4.43959e-05	0.000448394
ENSMUSG00000020638	Cmpk2	protein_coding	22169	31.1867	29.3603	19.4823	48.0126	129.652	103.088	60.1303	1.81268	0.444295	4.07991	4.50528e-05	0.000454526
ENSMUSG00000030515	Tarsl2	protein_coding	272396	40.1962	52.4291	39.7438	94.9086	117.259	126.878	78.569	1.36153	0.333705	4.08004	4.50283e-05	0.000454526
ENSMUSG00000019951	Uhrf1bp1l	protein_coding	75089	668.781	655.363	740.326	922.288	963.809	1244.99	865.926	0.597383	0.146441	4.07935	4.51627e-05	0.000455384
ENSMUSG00000021047	Nova1	protein_coding	664883	521.857	540.019	495.629	353.953	336.523	298.163	424.357	-0.651698	0.159779	-4.07875	4.52786e-05	0.000456301
ENSMUSG00000053080	2700081O15Rik	protein_coding	108899	627.199	775.95	726.298	357.303	443.295	521.786	575.305	-0.690374	0.169336	-4.07694	4.56318e-05	0.000459608
ENSMUSG00000027133	Nop10	protein_coding	66181	133.756	152.044	116.894	238.946	230.704	294.991	194.556	0.923844	0.226655	4.07599	4.58188e-05	0.000461238
ENSMUSG00000023015	Racgap1	protein_coding	NA	78.3132	70.2549	105.983	167.486	229.751	163.355	135.857	1.13981	0.279659	4.0757	4.58761e-05	0.00046156
ENSMUSG00000041707	1810011H11Rik	protein_coding	69069	1179.55	1315.97	1385.58	1029.48	799.837	773.956	1080.73	-0.574435	0.14097	-4.07487	4.60408e-05	0.000462963
ENSMUSG00000038797	Zscan2	protein_coding	22691	601.556	635.44	628.108	453.328	386.096	374.29	513.136	-0.617628	0.151583	-4.07452	4.6109e-05	0.000463394
ENSMUSG00000015766	Eps8	protein_coding	NA	615.417	490.736	575.116	353.953	357.496	180.801	428.92	-0.905803	0.222362	-4.07355	4.63023e-05	0.000465081
ENSMUSG00000056476	Med12l	protein_coding	329650	3732.7	3439.35	3412.51	2906.44	2459.57	2036.39	2997.83	-0.514687	0.126363	-4.07309	4.6393e-05	0.000465737
ENSMUSG00000097294	Gm26888	lincRNA	NA	754.718	831.525	943.72	643.145	480.474	483.722	689.551	-0.653003	0.160328	-4.07293	4.64261e-05	0.000465813
ENSMUSG00000027508	Pag1	protein_coding	NA	25146.9	24322.9	25948.8	19283.2	19389.6	20822.3	22485.6	-0.34231	0.0840715	-4.07166	4.66798e-05	0.000468103
ENSMUSG00000054708	Ankrd24	protein_coding	70615	667.395	701.501	611.743	436.58	461.408	407.596	547.704	-0.597869	0.146931	-4.06904	4.72065e-05	0.000473125
ENSMUSG00000036199	Ndufa13	protein_coding	67184	704.819	878.711	923.459	1337.65	1102.99	1297.33	1040.83	0.576372	0.141745	4.06626	4.77732e-05	0.000478542
ENSMUSG00000021930	Spryd7	protein_coding	66674	156.626	162.53	194.823	341.671	294.577	280.718	238.491	0.836259	0.205672	4.06598	4.78313e-05	0.000478863
ENSMUSG00000064057	Scgb3a1	protein_coding	68662	10.3956	22.0202	17.1444	0	0	0	8.26002	-6.23208	1.53346	-4.06408	4.82232e-05	0.000482522
ENSMUSG00000042246	Tmc7	protein_coding	209760	1183.71	1152.39	956.968	592.9	839.877	699.415	904.21	-0.625466	0.153906	-4.06395	4.82501e-05	0.000482527
ENSMUSG00000025137	Pcyt2	protein_coding	68671	600.863	735.055	694.347	965.835	946.649	1049.92	832.111	0.545537	0.134246	4.0637	4.83017e-05	0.00048278
ENSMUSG00000005686	Ampd3	protein_coding	NA	943.917	1110.45	1090.23	835.196	593.92	502.754	846.077	-0.699343	0.172164	-4.06207	4.86392e-05	0.000485888
ENSMUSG00000086675	Plxna4os2	antisense	NA	565.518	429.918	831.503	408.665	224.984	288.647	458.206	-0.988108	0.243285	-4.06152	4.87541e-05	0.00048677
ENSMUSG00000024858	Adrbk1	protein_coding	110355	9195.22	10351.6	10827.5	7534.63	7708.56	8020.28	8939.62	-0.384842	0.0947695	-4.06082	4.88999e-05	0.000487959
ENSMUSG00000035769	Xylb	protein_coding	102448	528.094	577.768	633.563	347.254	317.456	423.455	471.265	-0.682499	0.16813	-4.05934	4.92116e-05	0.000490802
ENSMUSG00000039105	Atp6v1g1	protein_coding	66290	1341.03	1328.55	1330.25	2125.95	1704.54	1758.85	1598.19	0.482985	0.119019	4.05806	4.94819e-05	0.000493229
ENSMUSG00000003752	Itpkc	protein_coding	233011	1009.06	1006.64	1058.28	607.415	742.638	759.682	863.952	-0.544549	0.134309	-4.05446	5.02496e-05	0.000500608
ENSMUSG00000086564	Cd101	protein_coding	630146	379.091	376.441	328.081	562.752	542.44	563.021	458.638	0.622471	0.153536	4.05424	5.02977e-05	0.000500815
ENSMUSG00000023809	Rps6ka2	protein_coding	20112	325.728	309.331	346.784	537.071	483.334	510.684	418.822	0.639366	0.157737	4.05337	5.04861e-05	0.000502418
ENSMUSG00000020142	Slc1a4	protein_coding	55963	211.376	284.166	158.975	73.6937	77.2191	131.636	156.178	-1.22441	0.302159	-4.05221	5.07354e-05	0.000504624
ENSMUSG00000096945	Gm26546	lincRNA	NA	92.867	71.3035	76.3704	150.737	180.178	180.801	125.376	1.08323	0.267511	4.0493	5.13708e-05	0.000510666
ENSMUSG00000024308	Tapbp	protein_coding	21356	7091.85	7473.24	7238.05	8617.7	9664.78	12091.5	8696.18	0.477898	0.118056	4.04808	5.16405e-05	0.000513068
ENSMUSG00000026483	Fam129a	protein_coding	63913	2209.4	2456.83	2185.13	3003.58	2875.22	3416.19	2691.06	0.439548	0.108599	4.04745	5.17786e-05	0.000513727
ENSMUSG00000039989	Cbx4	protein_coding	12418	970.945	932.189	1006.84	663.244	734.058	524.958	805.373	-0.59355	0.146648	-4.04745	5.17785e-05	0.000513727
ENSMUSG00000102642	RP23-68O7.2	TEC	NA	1049.26	704.647	1166.6	666.593	585.34	377.462	758.316	-0.838908	0.207271	-4.04739	5.1791e-05	0.000513727
ENSMUSG00000021877	Arf4	protein_coding	11843	1471.32	1326.46	1408.96	1751.9	1922.85	2267.94	1691.57	0.496211	0.122642	4.04602	5.20963e-05	0.000516475
ENSMUSG00000030652	Coq7	protein_coding	12850	85.2436	116.393	87.2805	173.069	221.171	196.661	146.636	1.04005	0.257112	4.04512	5.2296e-05	0.000517614
ENSMUSG00000047146	Tet1	protein_coding	52463	588.389	458.23	402.893	301.474	176.365	298.163	370.919	-0.90848	0.224582	-4.04521	5.22756e-05	0.000517614
ENSMUSG00000071757	Zhx2	protein_coding	387609	486.512	516.951	413.024	712.373	690.205	735.892	592.493	0.594845	0.147048	4.04525	5.22669e-05	0.000517614
ENSMUSG00000028756	Pink1	protein_coding	68943	1201.73	1307.58	1128.41	1654.76	1551.06	2149	1498.76	0.556125	0.137517	4.04404	5.2539e-05	0.000519738
ENSMUSG00000095419	Gm14328	processed_pseudogene	NA	0	0	0	4.46629	24.7864	14.2738	7.25441	6.57935	1.62704	4.04375	5.26039e-05	0.0005201
ENSMUSG00000029703	Lrwd1	protein_coding	71735	1205.19	1607.48	1560.92	1031.71	1033.4	891.318	1221.67	-0.562147	0.13907	-4.04219	5.29537e-05	0.000523275
ENSMUSG00000035048	Anapc13	protein_coding	NA	484.433	432.015	480.043	678.876	665.419	740.65	580.239	0.574841	0.142315	4.03922	5.36289e-05	0.000529661
ENSMUSG00000084978	Gm11655	antisense	NA	74.155	71.3035	135.596	36.8469	26.693	9.51585	59.0185	-1.91533	0.474233	-4.0388	5.37265e-05	0.000530339
ENSMUSG00000099746	Ppnr	sense_intronic	NA	406.12	355.469	502.642	307.057	158.251	131.636	310.196	-1.07807	0.266959	-4.03833	5.38333e-05	0.000531106
ENSMUSG00000001056	Nhp2	protein_coding	52530	278.601	231.736	240.801	432.113	401.349	396.494	330.182	0.709537	0.17575	4.0372	5.40932e-05	0.000533383
ENSMUSG00000020707	Rnf135	protein_coding	71956	831.645	1050.68	863.453	519.206	656.839	621.702	757.254	-0.609494	0.151046	-4.03514	5.45686e-05	0.000537512
ENSMUSG00000073590	3222401L13Rik	lincRNA	NA	815.705	813.699	698.244	535.954	549.114	404.424	636.19	-0.638474	0.158229	-4.03514	5.45707e-05	0.000537512
ENSMUSG00000032312	Csk	protein_coding	12988	5368.96	5640.32	5188.51	4235.16	4269.93	4085.47	4798.06	-0.362967	0.0899573	-4.03488	5.46302e-05	0.00053781
ENSMUSG00000033361	Prrg3	protein_coding	208748	1.38607	0	3.11716	17.8651	8.5799	61.853	15.4669	4.20528	1.04276	4.03281	5.51127e-05	0.000542268
ENSMUSG00000071532	Gm10335	processed_pseudogene	NA	51.2848	32.506	25.7166	152.97	103.912	76.1268	73.7528	1.60276	0.397543	4.03167	5.53811e-05	0.000544615
ENSMUSG00000026675	Hsd17b7	protein_coding	15490	47.8196	60.8177	52.9917	125.056	119.165	133.222	89.8454	1.22703	0.304491	4.02978	5.58299e-05	0.000548735
ENSMUSG00000044424	Gm9493	protein_coding	NA	55.443	55.5748	67.0189	135.105	108.679	187.145	101.494	1.26525	0.314226	4.02656	5.65996e-05	0.000556
ENSMUSG00000034220	Gpc1	protein_coding	14733	44.3544	16.7773	19.4823	79.2766	80.0791	123.706	60.6126	1.78735	0.444158	4.02414	5.71844e-05	0.000561444
ENSMUSG00000081382	Rpl18-ps1	processed_pseudogene	NA	51.2848	22.0202	63.9018	103.841	122.025	185.559	91.4387	1.56479	0.388983	4.02278	5.75158e-05	0.000564284
ENSMUSG00000031904	Slc7a6	protein_coding	330836	386.022	353.372	345.226	470.077	612.986	675.625	473.885	0.694173	0.172617	4.02147	5.78359e-05	0.000566647
ENSMUSG00000060376	Bckdha	protein_coding	12039	1429.04	1396.71	1516.5	1119.92	1041.03	983.305	1247.75	-0.464764	0.115571	-4.02146	5.78382e-05	0.000566647
ENSMUSG00000022747	St3gal6	protein_coding	NA	6149.32	6409.98	6954.38	5113.9	5172.73	4600.91	5733.54	-0.389791	0.0969343	-4.02119	5.79049e-05	0.000566997
ENSMUSG00000003865	Gys1	protein_coding	14936	399.883	314.574	329.64	520.322	513.841	681.969	460.038	0.710585	0.176796	4.01924	5.83854e-05	0.000571396
ENSMUSG00000050022	Amz1	protein_coding	231842	1767.94	1999.64	1899.91	2496.65	2554.9	2467.78	2197.8	0.408886	0.101736	4.0191	5.84201e-05	0.000571431
ENSMUSG00000003458	Ncstn	protein_coding	59287	3652.31	3896.53	3605	4366.91	5136.5	5918.86	4429.35	0.466987	0.116221	4.01811	5.86675e-05	0.000573238
ENSMUSG00000025212	Sfxn3	protein_coding	94280	561.36	605.031	544.724	739.171	851.317	997.578	716.53	0.595243	0.148136	4.01822	5.86398e-05	0.000573238
ENSMUSG00000023972	Ptk7	protein_coding	71461	20.7911	27.2631	30.3923	55.8286	78.1724	128.464	56.8186	1.73587	0.432057	4.01769	5.87708e-05	0.000573941
ENSMUSG00000051022	Hs3st1	protein_coding	NA	24.9493	11.5344	22.5994	53.5954	82.939	79.2988	45.8194	1.84913	0.460371	4.0166	5.90433e-05	0.000576294
ENSMUSG00000072572	Slc39a2	protein_coding	214922	12.4747	8.38865	11.6894	40.1966	35.2729	84.0567	32.0131	2.26614	0.564727	4.01281	5.99991e-05	0.000585311
ENSMUSG00000058818	Pirb	protein_coding	18733	691.651	954.209	818.255	621.93	396.582	463.105	657.622	-0.732642	0.182667	-4.01081	6.05115e-05	0.000589995
ENSMUSG00000032245	Cln6	protein_coding	76524	355.528	404.752	343.667	486.825	582.48	804.089	496.224	0.760136	0.189591	4.00934	6.08898e-05	0.000593367
ENSMUSG00000069792	Wfdc17	protein_coding	100034251	155.933	152.044	89.6184	352.837	239.284	237.896	204.602	1.06491	0.265684	4.0082	6.1183e-05	0.000595907
ENSMUSG00000069792	Wfdc17	protein_coding	102642186	155.933	152.044	89.6184	352.837	239.284	237.896	204.602	1.06491	0.265684	4.0082	6.1183e-05	0.000595907
ENSMUSG00000073616	Myeov2	protein_coding	66915	156.626	155.19	220.539	323.806	268.837	432.971	259.662	0.938751	0.234325	4.00618	6.17073e-05	0.000600695
ENSMUSG00000030084	Plxna1	protein_coding	18844	786.597	957.355	623.432	585.084	326.036	418.697	616.2	-0.831547	0.207717	-4.00326	6.24746e-05	0.000607841
ENSMUSG00000026187	Xrcc5	protein_coding	22596	561.36	512.756	575.116	348.37	330.803	390.15	453.093	-0.630075	0.157437	-4.00207	6.27902e-05	0.000610586
ENSMUSG00000032383	Ppib	protein_coding	19035	1429.74	1585.45	1647.42	2075.71	1983.86	2375.79	1849.66	0.463836	0.115918	4.00143	6.29618e-05	0.00061193
ENSMUSG00000020189	Osbpl8	protein_coding	237542	2571.17	2160.08	2542.04	3490.4	3071.6	3287.73	2853.84	0.436488	0.109118	4.00015	6.33022e-05	0.000614912
ENSMUSG00000034341	Wbp2	protein_coding	22378	2864.32	2825.93	2782.07	3449.09	3700.8	3942.73	3260.82	0.388159	0.0970537	3.99942	6.34967e-05	0.000616474
ENSMUSG00000030842	Lamtor1	protein_coding	66508	1312.61	1488.99	1519.62	2080.17	1867.56	1949.16	1703.02	0.449017	0.112278	3.99915	6.35693e-05	0.000616852
ENSMUSG00000027427	Polr3f	protein_coding	70408	1107.47	1144	1103.47	763.735	874.196	704.173	949.509	-0.514998	0.128831	-3.99747	6.40227e-05	0.000620922
ENSMUSG00000026480	Ncf2	protein_coding	NA	7972.01	7793.06	7543.53	9583.54	9660.97	10408.8	8826.98	0.347058	0.0868577	3.9957	6.45022e-05	0.000625241
ENSMUSG00000023951	Vegfa	protein_coding	22339	182.962	175.113	52.2124	457.794	771.238	1116.53	459.308	2.51535	0.629671	3.9947	6.47766e-05	0.000627568
ENSMUSG00000006457	Actn3	protein_coding	11474	76.9271	69.2064	71.6947	20.0983	26.693	19.0317	47.2752	-1.71406	0.429161	-3.99398	6.49736e-05	0.000629144
ENSMUSG00000073889	Il11ra1	protein_coding	NA	734.62	869.274	831.503	1294.11	1098.23	1107.01	989.123	0.524676	0.131421	3.99234	6.54233e-05	0.000633164
ENSMUSG00000003847	Nfat5	protein_coding	54446	5833.99	5159.02	5921.83	4596.93	4143.14	4079.13	4955.67	-0.400042	0.100293	-3.98875	6.64221e-05	0.00064249
ENSMUSG00000022378	Fam49b	protein_coding	NA	5680.83	5657.1	6070.67	4483.04	4250.86	4742.07	5147.43	-0.370071	0.0927996	-3.98785	6.66745e-05	0.000644591
ENSMUSG00000043467	Zbtb37	protein_coding	240869	2039.61	1980.77	2169.54	1602.28	1572.03	1295.74	1776.66	-0.467659	0.117374	-3.98435	6.76651e-05	0.000653822
ENSMUSG00000032041	Tirap	protein_coding	NA	806.695	660.606	818.255	462.261	494.774	553.505	632.683	-0.601792	0.151054	-3.98395	6.77796e-05	0.000654583
ENSMUSG00000031511	Arhgef7	protein_coding	54126	2393.75	2280.66	2259.94	2866.24	2999.15	3782.55	2763.72	0.474963	0.119227	3.98367	6.78581e-05	0.000654995
ENSMUSG00000038371	Sbf2	protein_coding	319934	5996.16	5678.07	6100.28	4528.82	4758.03	4629.46	5281.8	-0.353116	0.0886741	-3.98218	6.82866e-05	0.000658784
ENSMUSG00000066191	Anks6	protein_coding	75691	849.664	1246.76	1587.41	707.907	744.545	772.37	984.777	-0.727498	0.182721	-3.98148	6.84873e-05	0.000660372
ENSMUSG00000060166	Zdhhc8	protein_coding	27801	1056.88	1177.56	1158.03	1362.22	1666.41	1915.86	1389.49	0.542413	0.13625	3.98103	6.86178e-05	0.000661282
ENSMUSG00000097418	Gm26667	lincRNA	NA	5.5443	1.04858	0	17.8651	34.3196	38.0634	16.1402	3.70012	0.930047	3.97843	6.93732e-05	0.00066821
ENSMUSG00000024423	Impact	protein_coding	16210	1097.08	1260.39	1115.16	1504.02	1590.14	1690.65	1376.24	0.462765	0.116414	3.97517	7.03293e-05	0.000677063
ENSMUSG00000073145	Gm12000	antisense	NA	600.863	541.068	666.293	434.346	376.562	272.788	481.987	-0.733366	0.184519	-3.97449	7.05315e-05	0.000678652
[truncated: 1,861 more rows]

## Sheet: Table 2 Fig1G Heatmap Zscore
Supplementary Table 2: Gene list and Zscore of genes included in heatmap for Hypoxia mediated module (HMM), lipid metabolism and microglial reacitivity
	WT-1	WT-2	WT-3	APP-KI-1	APP-KI-2	APP-KI-3
Hif1a	-0.82583	-0.85907	-0.91466	0.329636	0.964027	1.3059
Pgk1	-0.90311	-0.86277	-0.89966	0.641555	0.719745	1.30423
Pdk1	-0.70292	-0.18691	-1.52966	0.871306	0.479547	1.06864
Aldoa	-0.81507	-0.76683	-0.91807	0.362499	0.574272	1.5632
Pfkl	-0.87165	-0.64253	-1.01788	0.316469	0.763724	1.45186
Pfkfb3	-0.81939	-0.78726	-1.0535	0.752512	0.627383	1.28026
Ldha	-0.90102	-0.89065	-0.80207	0.446176	0.722722	1.42484
Vegfa	-0.66941	-0.68842	-0.98613	-0.00367	0.755609	1.59203
Pgam1	-0.79983	-0.87463	-0.97482	0.756587	0.571215	1.32148
Bhlhe40	-0.83948	-0.82864	-0.87708	0.267857	0.843321	1.43402
Ero1l	-0.65678	-0.63465	-1.04653	0.213588	0.442284	1.68208
Slc16a3	-0.72791	-0.78203	-1.0255	0.418089	0.616775	1.50057
Tnfsf8	-0.79559	-0.86015	-0.91398	0.272811	0.949135	1.34778
Sdc3	-0.83277	-0.73596	-1.05408	0.412621	1.2484	0.961784
Maged1	-0.81172	-0.76002	-0.73278	0.055588	0.535173	1.71377
Slc2a1	-0.87933	-0.80049	-0.91685	0.491995	0.672545	1.43213
Adm	-0.81076	-0.86241	-0.90362	0.685945	1.45739	0.433445
Fam162a	-0.84334	-0.68927	-1.16976	0.986636	0.85983	0.855907
Ndrg1	-0.55545	-0.85655	-0.51137	0.413214	-0.337	1.84716
Fzd7	-0.72976	-0.9055	-1.05044	0.656534	0.849785	1.17938
Eif4b	-0.82576	-0.75866	-0.80862	0.310651	0.399303	1.68308
Fbxo21	-1.04241	-0.84486	-0.45595	0.149341	0.566449	1.62743
Bcl2	-0.74428	-0.97709	-0.99675	1.03326	0.768772	0.916081
Egln3	-0.82962	-0.84794	-0.84462	0.264779	0.767244	1.49016
Bnip3	-0.87995	-0.91634	-0.8745	1.10318	1.08005	0.487566
Pgm2	-1.06784	-0.81447	-0.82099	1.06616	0.667654	0.969477
Apoe	-0.87505	-0.87077	-0.90324	0.932106	0.460106	1.25685
Apoc4	-0.78071	-0.87465	-0.87465	1.39548	0.934358	0.200178
Ch25h	-0.86431	-0.87963	-0.88381	0.386795	0.983445	1.25751
Lpl	-0.88882	-0.90092	-0.92041	0.726598	0.824429	1.15912
Apobec1	-0.61334	-0.48747	-1.37488	1.33587	0.394224	0.745603
Fabp3	-0.8691	-0.91323	-0.89689	0.565029	1.21854	0.895649
Fabp5	-0.84765	-0.88001	-0.87911	0.478404	0.717481	1.41088
Plin2	-0.9411	-0.86399	-0.71064	0.443932	0.52618	1.54561
Lipa	-0.84329	-0.75929	-0.87902	0.451277	0.434274	1.59606
Nceh1	-0.88221	-0.87922	-0.90705	0.67202	0.697084	1.29938
Npc2	-0.86857	-0.79191	-0.83671	0.542026	0.380395	1.57477
Soat1	-0.68982	-0.90533	-0.9935	0.762446	0.429027	1.39718
Sorl1	-0.69051	-0.71683	-1.27126	0.88959	0.866161	0.922848
Dgat2	-0.76021	-0.82825	-0.94151	0.475804	0.520381	1.53378
C3ar1	-0.84731	-0.62416	-1.18896	1.14263	0.655488	0.862316
Clec7a	-0.89396	-0.89315	-0.92302	0.658399	0.945611	1.10611
Trem2	-0.99189	-0.7924	-0.90957	1.02636	0.591637	1.07587
Tyrobp	-0.91619	-0.84228	-0.8868	0.879865	0.475112	1.29029
Axl	-0.87075	-0.83771	-0.90526	0.4195	0.835137	1.35908
Apoe	-0.87505	-0.87077	-0.90324	0.932106	0.460106	1.25685
Hexa	-0.9176	-0.77141	-0.8177	0.489177	0.4521	1.56544
B2m	-0.72988	-0.71678	-1.00558	0.204197	0.691698	1.55634
Cx3cr1	0.510202	1.32622	0.672715	-0.94805	-1.23386	-0.32723
P2ry12	1.24653	0.617645	0.781558	-0.95899	-1.07964	-0.60711
Tmem119	0.780732	1.07096	0.873012	-0.84933	-0.91047	-0.9649
Tgfbr1	1.12039	0.970046	0.504155	-1.06751	-1.11282	-0.41426
Gpr56	1.13653	0.873856	0.698804	-0.85155	-0.98275	-0.87489
Il21r	0.800037	0.854519	1.07064	-0.89503	-0.85325	-0.97691
Nrip1	0.964833	0.887613	0.883838	-0.85969	-0.92825	-0.94835
Il10ra	0.967516	0.745623	0.987593	-0.96386	-0.65023	-1.08664

## Sheet: Table 3 Primers
Supplementary Table 3: Primer list
Gapdh- F	AACTTTGGCATTGTGGAAGG
Gapdh- R	ACACATTGGGGGTAGGAACA
18s -F	CCATTCGAACGTCTGCCCTAT
18s -R	GTCACCCGTGGTCACCATG
Aif1- F	CAGGGATTTGCAGGGAGGAA
Aif1- R	GTAGCTGAACGTCTCCTCGG
GFAP- F	ACAGACTTTCTCCAACCTCCAG
GFAP- R	CCTTCTGACACGGATTTGGT
C3ar1-F	GTGGCTCGCAGATCATCA
C3ar1-R	AAGACTCCATGGCTCAGTCAA
CD68-F	CGGTGGAATACAATGTGTCCT
CD68-R	GATGAATTCTGCGCCATGA
Clec7a-F	ATGGTTCTGGGAGGATGGAT
Clec7a-R	CCTGGGGAGCTGTATTTCTG
Cx3Cr1-F	ACCGGTACCTTGCCATCGT
Cx3Cr1-R	ACACCGTGCTGCACTGTCC
DAP12 -F	GAGTGACACTTTCCCAAGATG
DAP-12 R	CCTTGACCTCGGGAGACC
FcER1g-F	ATCTCAGCCTGTATCTTGTTCT
FcER1g-R	ACCATACAAAAACAGGACAGCAT
FcGR2b-F	ATCTTGCTGCTGGGACTCAT
FcGR2b-R	TGACTGTGGCCTTAAACGTG
Hif1a-F1	AACTTCTGGATGCCGGTGG
HIf1a-R1	TCGCCGTCATCTGTTAGCAC
Hif1a-F2	CCTGCACTGAATCAAGAGGTTGC
HIf1a-R2	CCATCAGAAGGACTTGCTGGCT
Pdk1-F	CGTCGGAGCTTGGCGTTC
Pdk1-R	AAGCATTCACTGACCCGAAGTC
Pfkl-F	AACACAGCCGGTCCTGTATG
Pfkl-R	AGAGGTTCCCCAAAACCAGC
Pfk2-F	TGTTCATTGGTTTGGGGCCT
Pfk2-R	AGTCCCGCAGGTGTATCTCA
RAC2-F	GACAGTAAGCCGGTGAACCTG
RAC2-R	CTGACTAGCGAGAAGCAGATG
TREM2-F	TGGGACCTCTCCACCAGTT
TREM2-R	GTGGTGTTGAGGGCTTGG
WAS-F	CCAGCCGTTCAGCAGAACAT
WAS-R	GGTTATCCTTCACGAAGCACA

## Sheet: Table 4 Altered Lipid species
Supplementary Table 4: List of differential lipids in APP-KI compared to WT (Fold change greater than 20%, t-test p-value threshold less than 10%)
	FC	log2(FC)	raw.pval
PS(38:1)	41.223	5.3654	3.4e-05
Cer(t20:1_18:0)	2.916	1.544	9e-05
PG(18:1_22:6)	2.1968	1.1354	0.00011072
PG(20:4_22:6)	1.7761	0.82873	0.00012106
PG(20:4_22:6)	1.891	0.91915	0.00016521
LPG(20:4)	2.334	1.2228	0.0001796
PS(18:0_20:4)	60.542	5.9199	0.00047033
Cer(t42:1)	2.069	1.0489	0.00047503
PG(20:4_20:4)	2.0925	1.0652	0.00059838
PG(20:4_22:6)	1.7645	0.8193	0.0007174
PS(18:1_18:1)	0.18968	-2.3984	0.002019
LPE(18:0e)	1.5584	0.64006	0.002442
PC(16:0_20:5)	1.4014	0.48688	0.0024859
PC(38:6D3)	0.17514	-2.5134	0.0029753
PI(18:0e_20:4)	1.4096	0.49527	0.0031544
LPS(18:0)	55.362	5.7908	0.0032409
PG(22:6_22:6)	1.7186	0.78119	0.0032641
PC(18:1_18:1)	0.18745	-2.4154	0.0038418
SM(d20:1_16:0)	129.38	7.0154	0.0041703
SM(d36:1)	0.1959	-2.3518	0.0042737
PS(22:4_22:6)	1.7084	0.77267	0.0042847
PE(16:0e_22:4)	1.3733	0.45768	0.0044787
PE(36:1e)	1.3688	0.45294	0.0044904
PG(20:4_22:6)	1.6523	0.72446	0.004576
PE(16:1_18:1)	1.3686	0.45268	0.0046609
PE(16:1_20:4)	1.3705	0.45469	0.004812
PE(18:1p_23:1)	1.8626	0.89731	0.0051015
PS(36:4D8)	0.013829	-6.1761	0.0052377
PC(18:1_24:0)	1.8198	0.86376	0.0068783
Cer(d42:1+O)	1.9166	0.93851	0.007524
Hex1Cer(d36:2)	1.3549	0.43823	0.0081179
SM(d36:0)	1.5617	0.64308	0.0084991
PI(20:4_20:4)	1.3967	0.48201	0.0086326
PE(34:2)	1.2815	0.35782	0.008884
ChE(22:6)	5.9898	2.5825	0.0089117
PE(16:1_18:1)	1.2511	0.32317	0.0090129
PE(18:3e_20:4)	1.3904	0.47546	0.010402
PC(36:6e)	2.4652	1.3017	0.010652
DG(34:4e)	1.3779	0.46242	0.010665
PC(15:0_22:6)	1.2035	0.26724	0.010964
PE(16:0_20:5)	1.4272	0.5132	0.010987
PS(20:4D8_16:0)	0.022058	-5.5025	0.012074
PC(37:5)	1.7007	0.76616	0.012276
DG(32:1e)	1.3051	0.38412	0.01266
PE(38:0)	2.1546	1.1074	0.012806
Hex1Cer(d42:2)	13.939	3.801	0.01339
SM(d18:2_24:2)	2.6115	1.3849	0.015459
PE(18:0_18:0)	1.8467	0.88495	0.015561
PS(20:1_22:6)	0.72804	-0.4579	0.01658
DG(16:0_18:2)	12.972	3.6973	0.01706
PC(23:0e)	1.9316	0.94981	0.017392
Hex1Cer(t20:1_22:4)	0.7472	-0.42044	0.017497
PE(40:3e)	1.5932	0.67194	0.018909
Cer(d18:0_23:2)	4.7313	2.2422	0.019005
PI(18:1e_20:4)	1.3278	0.409	0.019596
PC(16:0e_16:1)	2.7896	1.48	0.020796
LPE(16:0e)	1.488	0.57339	0.021235
SM(d38:3)	2.1517	1.1055	0.021259
PG(22:6_22:6)	1.5378	0.62086	0.021615
PC(20:4_22:6)	1.5012	0.58609	0.021756
PG(22:5_22:6)	1.4464	0.53249	0.021841
PE(18:1e_20:4)	1.2556	0.32834	0.022093
PC(34:5)	1.313	0.39283	0.022163
PE(16:1_20:4)	1.313	0.39283	0.022163
PC(14:1e_16:0)	1.2187	0.2853	0.022995
PS(42:6)	0.18305	-2.4497	0.023081
PI(16:0_20:5)	1.4861	0.57157	0.024126
PC(18:1_20:3)	0.76317	-0.38993	0.024318
PE(18:1_22:3)	0.76317	-0.38993	0.024318
SM(d34:1)	1.4388	0.52486	0.025277
SM(d36:4)	1.4388	0.52486	0.025277
LPS(18:0)	2.7355	1.4518	0.025745
PC(18:1e_20:4)	1.4391	0.52519	0.026362
PE(34:3)	1.6906	0.75758	0.026556
PI(16:0e_20:4)	1.2289	0.29736	0.027093
PG(18:1_18:1)	0.22911	-2.1259	0.029282
PC(16:0_22:5)	0.80665	-0.30998	0.029512
PE(18:0_22:5)	0.80665	-0.30998	0.029512
PE(16:0_20:5)	1.2903	0.36766	0.029955
DG(18:0_16:0)	0.7434	-0.42779	0.029999
PE(18:1e_22:4)	1.2073	0.27179	0.03077
PE(16:1_18:2)	1.4181	0.50396	0.031273
PI(17:0_20:4)	1.2256	0.29343	0.032181
PE(16:2e_20:4)	1.4319	0.51798	0.032426
PG(22:6_22:6)	1.2479	0.31955	0.033365
PC(39:2)	0.29067	-1.7826	0.033514
PE(18:1_22:5)	2.133	1.0929	0.033773
SM(d32:1)	1.4184	0.50426	0.034269
PG(18:2_22:6)	3.7365	1.9017	0.034532
PE(18:1e_22:6)	0.80441	-0.314	0.035125
LPG(18:1)	1.488	0.57333	0.03745
PC(42:7)	1.605	0.68253	0.038479
SM(d35:1)	1.599	0.67714	0.039064
PA(40:7e)	0.79661	-0.32805	0.039175
PE(16:1_20:4)	1.3461	0.42874	0.039814
LPG(22:6)	1.6175	0.69376	0.039836
SPH(m20:0)	0.5094	-0.97312	0.040306
LPC(16:0e)	1.5023	0.58719	0.040763
SM(d37:1)	1.9364	0.95338	0.04096
PC(32:1D3)	0.62147	-0.68625	0.042397
PS(18:0_22:4)	37.691	5.2362	0.042436
PC(32:2)	1.2774	0.35323	0.042475
PC(20:0_17:0)	3.1783	1.6683	0.042522
PE(16:0_22:3)	1.2628	0.33662	0.042782
Cer(d39:1)	1.597	0.67538	0.043685
PE(18:1p_16:1)	0.59947	-0.73824	0.044593
PC(30:0e)	2.2427	1.1653	0.044913
SM(t36:1)	3.1162	1.6398	0.047021
PI(18:0_20:4)	1.3	0.3785	0.047099
PC(14:0_14:0)	1.5514	0.63357	0.047468
PC(20:1_22:6)	0.59776	-0.74237	0.047588
PC(16:0e_20:4)	1.2608	0.33436	0.048717
SM(d34:0)	1.4903	0.5756	0.049069
PS(18:1_18:2)	2.8945	1.5333	0.049132
PC(20:2_22:6)	1.3434	0.42591	0.049849
PE(18:1e_22:5)	0.76308	-0.39009	0.049868
Cer(t18:0_18:0)	1.371	0.45527	0.050185
PI(16:0_18:1)	0.43491	-1.2012	0.05169
PC(32:2D5)	0.75556	-0.40438	0.051785
Hex2Cer(d18:1_18:0)	1.7379	0.79734	0.052004
DG(35:3e)	1.2641	0.33813	0.052212
PC(43:4)	1.4962	0.58128	0.052536
PC(41:4)	1.2964	0.3745	0.052899
PC(16:0_16:0)	0.72628	-0.4614	0.053242
PC(34:3)	0.72628	-0.4614	0.053242
PE(42:10e)	0.69854	-0.51759	0.053409
PI(18:1_18:1)	1.268	0.34251	0.053587
PI(18:1_20:4)	1.268	0.34251	0.053587
LPC(32:0)	0.45889	-1.1238	0.053924
PE(18:2_20:4)	1.654	0.72594	0.057735
SM(d18:1_18:0)	1.2664	0.34077	0.058437
PC(38:6e)	0.77858	-0.36108	0.059603
PC(42:11)	0.72325	-0.46743	0.059639
PE(18:0p_23:1)	2.5447	1.3475	0.059765
Hex1Cer(d18:1_18:0+O)	2.2956	1.1989	0.059856
PE(16:0_16:1)	1.2038	0.26764	0.060634
Cer(d20:0_18:0)	1.3775	0.462	0.060873
PC(18:0_18:1)	0.62626	-0.67517	0.0617
PC(38:2e)	2.6308	1.3955	0.062744
PE(18:2e_24:1)	1.3983	0.48363	0.063632
PC(16:1_20:4)	1.3259	0.40702	0.063992
TG(18:0_16:0_19:0)	9.2147	3.2039	0.06617
DG(34:3e)	1.2709	0.34587	0.068098
PE(40:9e)	0.61021	-0.71261	0.068407
PE(40:6e)	1.2272	0.29531	0.069522
SM(d18:1_23:0)	1.4371	0.52315	0.070304
PE(18:0e_16:0)	1.9484	0.96231	0.071244
PI(16:0_20:4)	1.2803	0.35649	0.071457
PC(15:0_16:0)	1.3328	0.41442	0.071809
SM(d18:1_23:1)	1.6721	0.74166	0.072041
PE(18:2e_20:2)	0.8297	-0.26934	0.073012
PS(18:0_20:1)	0.36929	-1.4372	0.073617
PE(16:0_22:5)	0.81783	-0.29013	0.073934
PC(41:0)	14.63	3.8708	0.073986
PC(39:2e)	1.3897	0.47475	0.074694
PC(30:0)	0.24447	-2.0323	0.075043
Hex2Cer(d20:1_18:0)	3.0971	1.6309	0.075313
Hex1Cer(d18:2_18:0)	1.302	0.3807	0.076356
PI(20:4_22:6)	1.2343	0.30365	0.076426
Hex1Cer(m39:1)	0.56046	-0.83533	0.076848
PC(18:1_14:0)	1.2619	0.33555	0.077873
PC(20:1_18:1)	0.7625	-0.39119	0.07825
SM(d34:1)	1.2639	0.33789	0.079859
PC(14:0_18:2)	8.9654	3.1644	0.080059
PI(19:0_20:4)	1.2238	0.29139	0.080494
PE(19:1)	0.13013	-2.9419	0.080808
LPE(18:0)	1.3132	0.39306	0.081158
PE(18:0e)	1.3132	0.39306	0.081158
PI(16:1_18:1)	0.25463	-1.9735	0.081258
TG(16:0_16:0_18:0)	4.8071	2.2652	0.08165
TG(18:2_18:2_18:3)	1.7691	0.82305	0.081783
TG(18:0_16:0_18:1)	1.5742	0.65465	0.082123
Hex1Cer(d18:1_21:1)	18.606	4.2177	0.082164
Hex1Cer(d37:1)	1.2144	0.28023	0.082707
PC(16:0_23:1)	1.2365	0.30626	0.083264
TG(18:0_20:4_22:6)	1.3188	0.39927	0.083996
PE(18:1e_22:6)	0.22989	-2.121	0.084583
SM(d39:1)	2.6813	1.4229	0.085112
PC(18:1_23:0)	1.2586	0.3318	0.086034
PE(16:0e_22:4)	0.23026	-2.1187	0.086121
PC(20:1_22:4)	0.75521	-0.40505	0.086144
PC(14:0e_16:0)	1.5674	0.64839	0.087989
PS(18:0_18:1)	35.94	5.1675	0.087996
PC(36:6)	0.01286	-6.2809	0.088624
PG(40:8D8)	1.4982	0.58328	0.089282
SM(d18:1_22:3)	3.4656	1.7931	0.090445
Hex2Cer(d36:1)	1.7309	0.79152	0.091097
PE(18:0_18:0)	3.7632	1.912	0.09434
PC(29:0)	1.2342	0.30358	0.094389
PE(18:0e)	1.3425	0.42487	0.094834
Cer(t16:0_26:2)	1.5493	0.63157	0.095631
Hex1Cer(t18:1_22:2)	1.5501	0.63239	0.096246
TG(16:0_18:1_24:0)	4.9092	2.2955	0.096296
PC(18:1e_14:0)	1.9498	0.96331	0.096378
PC(33:0e)	1.5689	0.64979	0.096994
PC(38:4e)	1.7095	0.77358	0.097056
PS(20:3_22:4)	1.4802	0.56581	0.097368
PE(38:6e)	1.3038	0.38276	0.097759

## Sheet: Table 5 Lipid Heatmap Zscore
Supplementary Table 5: Lipid list of altered species in APP-KI compared to WT and Z-score across 4 genotypes
	WT	C3aRKO	APP-KI	APP-KI;C3aRKO
PC(41:0)+H	-0.57588	-0.47905	1.49763	-0.4427
SM(d18:1_22:3)+H	-0.5689	-0.35485	1.49236	-0.5686
Hex1Cer(t18:1_22:2)+H-H2O	-0.95429	-0.13038	1.40375	-0.31908
TG(16:0_16:0_18:0)+NH4	-0.71608	-0.33164	1.47999	-0.43227
SM(d20:1_16:0)+Na	-0.63005	-0.24405	1.47663	-0.60252
TG(16:0_18:1_24:0)+NH4	-0.78946	-0.28868	1.46433	-0.3862
TG(18:0_16:0_19:0)+NH4	-0.67018	-0.38516	1.4883	-0.43296
Hex2Cer(d20:1_18:0)+H	-0.79259	-0.41194	1.46153	-0.257
DG(34:3e)+Na	-0.30042	-0.34188	1.45838	-0.81608
ChE(22:6)+NH4	-0.65542	-0.67365	1.44984	-0.12077
SM(d39:1)+H	-0.85104	-0.27501	1.44793	-0.32188
SM(t36:1)+H	-0.80838	-0.15981	1.44646	-0.47826
PE(18:0_18:0)+H	-0.86316	-0.39873	1.4371	-0.17521
PC(38:2e)+H	-0.90854	-0.34399	1.4237	-0.17118
Cer(d18:0_23:2)+H	-0.80094	-0.60953	1.4096	0.000875
PC(14:0e_16:0)+H	-0.81769	-0.59092	1.4079	0.000708
PC(16:0e_16:1)+H	-0.91985	-0.07374	1.40642	-0.41283
SM(d34:0)+H	-0.8436	-0.56336	1.40391	0.003045
Hex1Cer(d18:1_18:0+O)+H	-0.71727	-0.33641	1.48005	-0.42637
PC(33:0e)+H	-0.93347	-0.08034	1.40364	-0.38983
PC(18:1_14:0)+HCOO	-0.96189	-0.12226	1.40002	-0.31587
SM(d37:1)+H	-0.97496	-0.29465	1.39529	-0.12568
SM(d18:1_23:1)+H	-0.9852	-0.28317	1.39076	-0.12239
PC(20:0_17:0)+H	-0.96269	-0.36822	1.39071	-0.05979
PE(18:0p_23:1)+H	-0.76183	-0.69448	1.3903	0.06601
PC(20:4_22:6)+Na	-0.69394	-0.76265	1.39011	0.066475
DG(16:0_18:2)+NH4	-0.99884	-0.16442	1.38745	-0.22419
PE(18:0e_16:0)+H	-1.05801	-0.13046	1.35495	-0.16647
LPS(18:0)-H	-0.95048	0.121555	1.34673	-0.51781
PC(15:0_16:0)+H	-1.06316	-0.23876	1.34565	-0.04373
PC(14:1e_16:0)+H	-0.94961	-0.53728	1.33681	0.150071
PC(38:4e)+Na	-0.99677	-0.47549	1.32629	0.145981
PG(18:2_22:6)-H	-0.95459	-0.55469	1.32126	0.188015
SM(d18:1_18:0)+H	-1.10684	-0.17176	1.32047	-0.04188
Cer(d20:0_18:0)+H	-0.96619	-0.54038	1.31879	0.18778
SM(d35:1)+H	-1.09529	-0.28535	1.30912	0.071517
TG(18:0_16:0_18:1)+Na	-1.13477	-0.03922	1.30171	-0.12773
SM(d34:1)+Na	-0.94147	-0.60512	1.29841	0.248172
SM(d36:4)+H	-0.94147	-0.60512	1.29841	0.248172
PE(40:6e)+Na	-0.96702	-0.56876	1.29801	0.237769
Hex2Cer(d18:1_18:0)+H	-0.91327	-0.65128	1.29113	0.273419
PI(18:0_20:4)+H	-0.96717	-0.58904	1.28146	0.274753
PE(16:0_22:3)+Na	-1.02314	-0.50521	1.27897	0.24937
Hex2Cer(d36:1)+H-H2O	-0.96422	-0.59944	1.27601	0.287662
TG(18:2_18:2_18:3)+NH4	-1.11158	-0.33527	1.27356	0.173294
SM(d38:3)+H	-0.98431	-0.57455	1.27239	0.28647
DG(32:1e)+Na	-0.81432	-0.78467	1.27002	0.328973
PS(18:0_22:4)+Na	-1.1386	-0.28467	1.26377	0.159494
Cer(d39:1)+H-H2O	-0.78255	-0.8228	1.26204	0.343312
PE(18:1_22:5)-H	-0.83604	-0.77769	1.25082	0.362907
PE(16:2e_20:4)-H	-1.00147	-0.57287	1.25064	0.323705
PE(16:1_18:1)+H	-0.99136	-0.59295	1.24526	0.339048
LPE(18:0)+H	-0.8692	-0.75008	1.24025	0.379028
PE(18:0e)+H	-0.8692	-0.75008	1.24025	0.379028
PE(18:1p_23:1)+H	-1.0704	-0.4752	1.23863	0.30697
PS(18:1_18:2)-H	-0.82406	-0.80253	1.23399	0.392606
Hex1Cer(d18:1_21:1)+H	-1.12338	0.279577	1.22932	-0.38552
PC(15:0_22:6)+H	-0.89145	-0.7349	1.22714	0.399208
SM(d32:1)+H	-1.00642	-0.60055	1.21293	0.394041
PE(16:1_18:2)-H	-1.11374	-0.43681	1.20345	0.347096
PI(18:1_18:1)+Na	-1.06224	-0.53471	1.19256	0.404388
PI(18:1_20:4)+H	-1.06224	-0.53471	1.19256	0.404388
PC(34:5)-CH3	-0.85734	-0.79628	1.18991	0.463715
PE(16:1_20:4)-H	-0.85734	-0.79628	1.18991	0.463715
PC(18:1_24:0)+HCOO	-0.903	-0.75057	1.18322	0.47034
PE(18:1e_22:4)+H	-0.99766	-0.63558	1.18198	0.451254
Cer(t18:0_18:0)+H	-1.01742	-0.61441	1.17364	0.458191
DG(35:3e)+Na	-1.10061	-0.48894	1.17309	0.41646
PE(16:0_16:1)+H	-0.74332	-0.91738	1.16719	0.493507
PE(16:1_20:4)+H	-0.91031	-0.75554	1.15924	0.506611
PE(40:3e)+Na	-1.21683	-0.26797	1.15786	0.326929
SM(d36:0)+HCOO	-1.03356	-0.60231	1.15773	0.478148
SM(d18:1_23:0)+Na	-1.23321	-0.23084	1.15285	0.3112
PE(18:3e_20:4)-H	-1.26059	-0.14837	1.14963	0.259324
PC(29:0)+H	-0.89888	-0.77522	1.14508	0.529009
PC(16:1_20:4)+Na	-1.06321	-0.56794	1.14474	0.486406
PE(16:1_20:4)+Na	-0.85275	-0.82671	1.13895	0.540517
PC(42:7)+H	-0.92111	-0.75491	1.13563	0.540382
PC(23:0e)+H	-0.81986	-0.86188	1.13317	0.548564
PE(16:1_18:1)+Na	-0.91642	-0.76586	1.12274	0.559549
PE(16:0e_22:4)+H	-0.96904	-0.70841	1.11457	0.56289
PE(36:1e)+Na	-0.96575	-0.71318	1.11269	0.566244
PE(18:1e_20:4)+H	-0.8889	-0.80043	1.11137	0.57796
DG(34:4e)+Na	-0.86734	-0.824	1.10876	0.582574
PI(16:0_20:5)-H	-0.91672	-0.77175	1.10746	0.581004
PI(16:0_20:4)+NH4	-0.92931	-0.75927	1.10339	0.585179
PG(20:4_22:6)+H	-1.14805	-0.46242	1.09792	0.512559
PE(18:0_18:0)-H	-0.96359	-0.72218	1.0969	0.588863
Hex1Cer(d36:2)+H-H2O	-1.0651	-0.59251	1.09401	0.563601
Cer(t20:1_18:0)-H	-0.92503	-0.76949	1.0886	0.605924
PC(32:2)+H	-0.67253	-1.00746	1.08652	0.593462
PG(20:4_20:4)-H	-0.96972	-0.72	1.08326	0.606461
SM(d34:1)+HCOO	-1.07683	-0.58256	1.07895	0.580441
SM(d18:2_24:2)+H	-1.32554	0.289002	1.07604	-0.0395
PI(17:0_20:4)+Na	-1.23455	-0.31216	1.07525	0.471468
PE(18:2e_20:2)-H	0.336671	-0.07992	1.06479	-1.32155
LPG(20:4)-H	-0.99586	-0.69794	1.05509	0.638709
Cer(d42:1+O)+HCOO	-0.74659	-0.95532	1.05309	0.648822
PI(18:0e_20:4)-H	-0.98617	-0.71138	1.04948	0.648067
PE(16:0_20:5)+H	-0.74257	-0.9622	1.03898	0.665796
Cer(t42:1)-H	-0.84873	-0.86453	1.03639	0.676864
PC(16:0_20:5)+H	-0.92366	-0.78701	1.0346	0.676069
PE(16:0_20:5)-H	-0.80553	-0.90702	1.03241	0.680127
Hex1Cer(d18:2_18:0)+H	-1.08687	-0.58654	1.02979	0.643615
PE(18:0e)+Na	-0.90211	-0.81315	1.02183	0.693436
PE(34:3)+H	-1.3122	-0.17915	1.0045	0.486848
PI(20:4_20:4)-H	-0.96868	-0.74331	1.00383	0.708154
LPE(18:0e)-H	-0.82819	-0.89231	0.997799	0.722697
PI(16:0e_20:4)-H	-1.00082	-0.70691	0.996108	0.711623
PC(14:0_14:0)+H	-0.9099	-0.81024	0.994523	0.725616
LPE(16:0e)-H	-0.85771	-0.86627	0.980016	0.743962
PC(16:0_23:1)+H	-1.0563	-0.64168	0.973285	0.724697
PG(18:1_22:6)-H	-0.98034	-0.73901	0.945392	0.773964
PG(20:4_22:6)+Na	-1.10684	-0.5792	0.938113	0.74792
PE(18:2e_24:1)+H	-1.07305	-0.62537	0.936227	0.762199
LPC(16:0e)+H	-0.92714	-0.79959	0.935001	0.791731
PI(18:1e_20:4)-H	-0.99807	-0.71968	0.931695	0.786049
PC(18:1e_14:0)+H	-1.21516	-0.4148	0.922131	0.707823
PG(20:4_22:6)+NH4	-1.08528	-0.61152	0.914064	0.782743
PS(20:3_22:4)-H	-1.25716	-0.34242	0.90694	0.692644
PC(18:1e_20:4)+H	-0.93018	-0.79862	0.900603	0.828189
PC(41:4)+H	-1.08206	-0.6173	0.895401	0.803957
PG(22:6_22:6)+Na	-1.23658	-0.38243	0.893291	0.725712
PI(20:4_22:6)-H	-0.99785	-0.72287	0.886036	0.834684
PC(14:0_18:2)-CH3	-1.33995	0.624812	0.885979	-0.17084
LPG(18:1)-H	-1.02621	-0.68891	0.884612	0.830512
Hex1Cer(d37:1)+HCOO	-1.16575	-0.49949	0.88282	0.782415
PG(22:6_22:6)-H	-0.94573	-0.7824	0.874413	0.853721
PC(16:0e_20:4)+HCOO	-1.1362	-0.54395	0.869507	0.810639
PG(22:6_22:6)+NH4	-1.24512	-0.37054	0.867841	0.747816
PS(22:4_22:6)+H	-1.27549	-0.3158	0.85605	0.735238
PC(20:2_22:6)+H	-1.43378	0.450367	0.850788	0.132629
PI(19:0_20:4)-H	-1.05405	-0.65464	0.836672	0.872016
PG(20:4_22:6)-H	-1.14749	-0.5283	0.835025	0.840769
PC(37:5)-CH3	-1.4546	0.357922	0.826434	0.270245
LPG(22:6)-H	-0.78679	-0.941	0.826077	0.901711
PG(22:5_22:6)-H	-1.06803	-0.63649	0.824711	0.879804
PC(39:2e)-CH3	-1.00212	-0.71728	0.820301	0.899096
PC(18:1_23:0)+H	-0.70813	-1.00954	0.813107	0.904564
Cer(t16:0_26:2)+HCOO	-0.89813	-0.8313	0.806366	0.923073
PC(36:6e)+H	-0.98693	-0.73205	0.780081	0.938903
TG(18:0_20:4_22:6)+NH4	-1.24528	-0.37149	0.761886	0.854876
PC(43:4)+H	-0.84363	-0.882	0.759273	0.966363
PS(18:0_20:4)-H	-1.48337	0.390386	0.704453	0.388531
PE(34:2)+Na	-1.33156	-0.19107	0.636354	0.886277
PS(38:1)+Na	-1.48991	0.369105	0.47146	0.649346
PS(18:0_18:1)+Na	-0.82194	-0.80912	0.403479	1.22758
PC(16:0_22:5)-CH3	0.315969	-1.46042	0.335124	0.809331
PE(18:0_22:5)-H	0.315969	-1.46042	0.335124	0.809331
PE(18:2_20:4)+H	-1.34348	1.05258	0.295157	-0.00425
PE(16:0_22:5)-H	0.195088	-1.37887	0.167637	1.01615
PC(30:0e)+H	-1.09177	-0.35808	0.164223	1.28563
PE(38:0)+H	-1.42555	0.363849	0.162207	0.899498
PG(40:8D8)-H	-1.21749	-0.13094	0.130411	1.21802
PC(38:6e)-CH3	1.05186	0.34916	-0.07193	-1.3291
LPS(18:0)+H	-0.72765	-0.62521	-0.08664	1.43949
PC(42:11)-CH3	0.828227	-1.36895	-0.11293	0.653653
PE(38:6e)+Na	-1.05907	1.35414	-0.12361	-0.17145
PE(18:1e_22:6)+Na	-0.34117	1.44363	-0.24153	-0.86093
SPH(m20:0)+H	1.33127	0.005136	-0.25911	-1.07729
DG(18:0_16:0)+Na	1.42771	-0.90276	-0.32906	-0.19589
PC(32:2D5)+Na	1.251	0.21689	-0.33986	-1.12803
Hex1Cer(d42:2)+H	-0.72083	-0.37026	-0.38936	1.48045
PC(20:1_22:4)-CH3	0.267858	-1.10705	-0.40216	1.24135
PS(20:4D8_16:0)-H	1.49972	-0.51398	-0.47282	-0.51293
PA(40:7e)+Na	-0.43843	1.49841	-0.51025	-0.54973
LPC(32:0)+Na	1.44982	-0.77502	-0.52409	-0.15071
PC(39:2)+H	1.46692	-0.69239	-0.57273	-0.20181
PS(18:0_20:1)+Na	-0.46602	-0.45627	-0.57552	1.49781
PI(16:1_18:1)-H	1.46986	-0.20988	-0.60101	-0.65897
PE(18:1p_16:1)+H	0.363951	-0.97002	-0.63049	1.23656
PE(40:9e)-H	1.38994	-0.73434	-0.72396	0.068361
PS(36:4D8)-H	1.45212	-0.34548	-0.83586	-0.27078
PC(36:6)-CH3	0.851162	0.880732	-0.85874	-0.87315
PE(19:1)+H	1.42732	-0.45764	-0.86113	-0.10854
PG(18:1_18:1)-H	0.910325	0.820382	-0.8828	-0.8479
SM(d36:1)+H	1.43045	-0.25643	-0.90237	-0.27164
PC(30:0)+H	0.149087	1.30486	-1.05721	-0.39674
PC(18:1_20:3)-CH3	1.26996	0.099375	-1.15359	-0.21575
PE(18:1_22:3)-H	1.26996	0.099375	-1.15359	-0.21575
PE(18:1e_22:5)-H	1.26348	0.009766	-1.18112	-0.09213
Hex1Cer(m39:1)+HCOO	-0.02808	-0.04112	-1.18915	1.25835
PI(16:0_18:1)-H	1.17114	0.302598	-1.21169	-0.26205
PC(32:1D3)+Na	1.23459	0.008882	-1.21444	-0.02903
PS(42:6)+Na	1.09897	0.352213	-1.28023	-0.17096
PE(42:10e)+Na	1.12469	0.267025	-1.28549	-0.10622
PC(20:1_22:6)+Na	0.88297	0.687956	-1.29201	-0.27892
PC(18:0_18:1)+Na	0.967859	-0.13895	-1.33652	0.507604
PS(18:1_18:1)-H	1.05292	0.018139	-1.34715	0.276096
PC(16:0_16:0)+Na	0.981236	0.452293	-1.35123	-0.08229
PC(34:3)+H	0.981236	0.452293	-1.35123	-0.08229
PS(20:1_22:6)-H	0.895125	-0.0984	-1.36575	0.569025
Hex1Cer(t20:1_22:4)	0.638067	0.817303	-1.38565	-0.06972
PC(18:1_18:1)+HCOO	0.89396	0.488987	-1.40051	0.017559
PC(20:1_18:1)+Na	0.100358	0.923622	-1.40993	0.385948
PC(38:6D3)+Na	0.617249	0.055224	-1.42936	0.756888
PE(16:0e_22:4)+Na	0.327605	0.723458	-1.47866	0.4276
PE(18:1e_22:6)+H	0.327748	0.723285	-1.4787	0.427663

## Sheet: Table 6 Antibody list
Supplementary Table 6: List of antibodies and dyes
Antibody	Source	Catalog Number
Mouse anti-CD36	Abcam	ab23680 (RRID:AB_447608)
Rabbit anti-synaptophysin	Abcam	ab16659 (RRID: AB_443419)
Rat anti–CD45-BV421	BD Biosciences	563890 (RRID:AB_2651151)
Rat anti–CD11b-FITC	BD Biosciences	553310 (RRID:AB_394774)
Mouse BD Fc Block	BD Biosciences	553141 (RRID:AB_394656)
Rat anti-CD68	BioRad	MCA1957GA (RRID:AB_324217)
Rat anti-Clec7a	Invivogen	mabg-mdect (RRID:AB_2753143)
Sheep anti-Trem2	R&D Systems	AF1729 (RRID:AB_354956)
Mouse anti-Aβ (clone 6E10)	BioLegend	803001 (RRID: AB_2564653)
Rabbit anti-human Aβ	Cell Signaling	2454 (RRID: AB_2056585)
Rabbit anti-HIF-1α	Cell Signaling	14179 (RRID:AB_2622225)
Rat anti Mouse C3aR	Hycult	HM2195
Mouse anti-Human C3aR	Hycult	HM1123
BODIPY	Invitrogen	D3835
Mouse anti-PSD95	Millipore	MAB1596 (RRID: AB_2092365)
Mouse anti-GFAP	Millipore	MAB360 (RRID: AB_11212597)
Goat anti-Iba1	Novus Biologicals	NB100-1028 (RRID: AB_521594)
Thioflavin S	Sigma-Aldrich	T1892
Methoxy XO-4	Tocris	4920
Rabbit anti-Iba1	Wako	019-19741 (RRID: AB_839504)
